# Supplementary material for: Renal medullary carcinomas depend upon SMARCB1 loss and are sensitive to proteasome inhibition
Source: eLife. 2019 Mar 12;8:e44161. doi: 10.7554/eLife.44161 (PMC6436895; doi:10.7554/eLife.44161)
Supplement: Figure 2—source data 1. [file elife-44161-fig2-data1.xlsx]

## Sheet: Figure 2-source data 1
	CLF-PEDS005T										005M Adherent										005M Suspension										G401										HA1E
SMARCB1	61.7	59.7	62.2	67	65						57	63	73	71	50	61	58				51	63	51	56	56	71	62	47			56	54	59	67							94	92	98
LacZ	90.2	94.1	95.9	88	98						93	97	89	96							84	96	86	97	88						99	88	92	91							91	87	92
