# Supplementary material for: Renal medullary carcinomas depend upon SMARCB1 loss and are sensitive to proteasome inhibition
Source: eLife. 2019 Mar 12;8:e44161. doi: 10.7554/eLife.44161 (PMC6436895; doi:10.7554/eLife.44161)
Supplement: Figure 3—source data 1. [file elife-44161-fig3-data1.xlsx]

## Sheet: Figure 3-source data 1
	CLF_PEDS0005_T2A and T2B	CLF_PEDS0005_N	Hits	Proteasome Inhibitor
teniposide	-1.1771		0.5634
doxorubicin	-0.30066		0.80863
ouabain	0.233781		0.45238
N9-isopropylolomoucine	0.478225		1.8961
etoposide	-2.28205		1.3059
cerulenin	-0.47112		1.078
sirolimus	-0.97395		-0.060073
MG-132
VX-680	-0.47875		0.76953
NVP-BEZ235	-1.51318		-0.46186
GW-843682X	-1.5343
bortezomib	-4.2292			-1.8772
PI-103	-0.10625		2.4905
Compound 7d-cis	-0.71815		1.0149
pevonedistat	-2.09165		0.4224
bafilomycin A1	-1.3271		-0.86551
KU-0063794	-2.2895		0.35484
GSK1059615	-1.366		-0.88174
AZD8055	-0.35355		-0.84167
MLN2238	-1.67095			1.8035
PHA-793887	-1.8936		0.94623
BRD-K70511574	-0.80202		0.87501
GSK461364	-0.06612		1.4913
leptomycin B	0.63174		2.4474
I-BET151	-1.81325		-1.4829
SB-743921	-0.8112		1.2239
GSK525762A	-3.11335		-1.7437
XL765	-1.47747		-0.65739
temsirolimus	-1.75205		1.0014
rigosertib	-1.54095		0.64943
OSI-027	-1.8868		-0.4897
compound 1
compound 2	-0.32211	1.2189
compound 3	-0.70802	-0.054737
compound 4
compound 5	-1.05584	0.87121
compound 6	0.4672	3.0355
compound 7	1.12465	1.3302
compound 8	-1.5341	-0.69539
compound 9	-0.3177	0.066482
compound 10	0.264325	-0.022293
compound 11	0.16117	2.4393
compound 12	1.35525	1.7252
compound 13	0.66269	-2.4227
compound 14	-0.24511	0.052953
compound 15	0.067998
compound 16	0.23204	-0.26736
compound 17	-1.17305	1.1036
compound 18	1.10251	1.4089
compound 19	2.0704	0.80188
compound 20	-2.1383
compound 21	-0.27398	0.84445
compound 22	-3.15005	0.74852
compound 23
compound 24	-0.16609	-0.4059
compound 25	-1.7347	0.36286
compound 26	1.5423	0.20171
compound 27	0.140805	1.1465
compound 28	-1.2351	-1.0726
compound 29	0.345585	0.95351
compound 30	0.29018	1.2163
compound 31	1.28005	1.6506
compound 32	-4.19595	-1.3829
compound 33	0.617615	1.6246
compound 34	0.51652	0.74394
compound 35	0.777395	-0.062925
compound 36	-1.08105	-0.39513
compound 37	-0.23037
compound 38	2.09615	-2.3261
compound 39	2.88435	1.387
compound 40	-1.7966	-1.9084
compound 41	-0.23672	0.10919
compound 42	-0.27103	-0.45754
compound 43	-0.40583	1.4803
compound 44	-2.4375	-1.1783
compound 45	-1.48695	1.263
compound 46	-2.8066	-1.3138
compound 47	-0.7193	0.86046
compound 48	-1.9346	1.1428
compound 49		1.401
compound 50	-0.69357	-2.2068
compound 51	-2.4912	-1.0625
compound 52	-0.69398	-0.63631
compound 53	1.5398	0.57366
compound 54	-0.82673	2.0035
compound 55	1.4316	-0.65236
compound 56	-0.84384	0.54716
compound 57
compound 58	-0.93531	-0.81749
compound 59	-2.4886	-4.473
compound 60	0.1366	0.72799
compound 61	-0.15981	-2.9522
compound 62	-0.0449	-2.1361
compound 63	-1.4303	-1.2057
compound 64	-2.07245	-3.0975
compound 65
compound 66	-2.33355	-1.8641
compound 67	1.5221	-0.76811
compound 68	0.318025	0.79722
compound 69	0.86703	0.87169
compound 70	-2.65605	-0.78209
compound 71	-0.6269	-0.037507
compound 72	-0.28487	0.48126
compound 73	0.85939	0.13391
compound 74	0.90168	0.92999
compound 75	-0.39381	-2.8128
compound 76
compound 77	-0.44314	0.090665
compound 78	0.007577	0.88211
compound 79	1.4625	0.59512
compound 80	-0.52486	0.091665
compound 81	0.06875	0.21061
compound 82
compound 83	-1.6248	0.76193
compound 84
compound 85	0.129284	0.85063
compound 86	-1.29155	0.89258
compound 87	-2.35225	-0.49631
compound 88	-2.3736	-1.3644
compound 89
compound 90
compound 91
compound 92	-1.17011	2.1497
compound 93	0.324675	1.1665
compound 94	-0.63401
compound 95
compound 96	-1.7734	-2.7489
compound 97
compound 98	3.8788	2.9976
compound 99
compound 100	-0.2437	2.0983
compound 101	-1.32364	1.0212
compound 102	-0.32863	0.028069
compound 103	-2.34856	-0.21243
compound 104	0.781775	1.1723
compound 105	1.12616	2.0374
compound 106	-0.37472	0.86151
compound 107
compound 108	-2.0367	-2.6969
compound 109	0.441915
compound 110	0.192618	0.88524
compound 111	-0.17909	0.067403
compound 112	-0.97562	0.19309
compound 113	-1.04513	-0.77808
compound 114	0.63145
compound 115	-1.08745	0.54535
compound 116	-2.5981	-2.6227
compound 117	-0.68249	0.46727
compound 118	-2.6654	-0.88111
compound 119	0.997509	-0.57381
compound 120	-2.1147	1.3958
compound 121
compound 122	-1.9018
compound 123	-1.7366	-0.44518
compound 124	0.06595	-1.5563
compound 125	-1.6812	-1.1413
compound 126	-0.30888	-0.64474
compound 127	0.016055	2.3231
compound 128	-1.5817	0.83167
compound 129	-0.81185	0.83929
compound 130	-0.66196	0.43706
compound 131	0.32805	2.1712
compound 132	-0.96158	-0.12126
compound 133	-2.7173	-1.918
compound 134	2.1466	0.29803
compound 135	0.432745	0.98011
compound 136	-1.15457	-1.1343
compound 137	-0.61435	-1.0732
compound 138	-0.51985	1.3321
compound 139	-1.3704	-0.49259
compound 140	0.141029	0.63684
compound 141	-0.35215	1.6372
compound 142
compound 143	-1.4119	-1.1885
compound 144	-2.087	0.55712
compound 145
compound 146
compound 147	-2.8413	-0.83757
compound 148	-0.77301	0.59136
compound 149	-0.77969	0.50518
compound 150	-0.71872	0.39591
compound 151	1.9569
compound 152	-0.39547	-0.025346
compound 153	1.78465	2.165
compound 154
compound 155	-0.56211	2.4476
compound 156	-2.0102	-0.034082
compound 157	-1.237	-1.6288
compound 158	0.141905	0.017391
compound 159	-1.52605	-0.7297
compound 160	-2.2751	0.43532
compound 161	-1.36415	-3.5175
compound 162	-0.20398	-0.13199
compound 163	-4.35885	-1.6296
compound 164	0.361337	-1.0418
compound 165	0.27659	0.99018
compound 166	-2.12907	-2.6041
compound 167	0.361755	-1.4159
compound 168	-1.51098	0.0058658
compound 169	0.700105	0.91826
compound 170	3.5622	0.80439
compound 171	-0.56042	-0.54157
compound 172	2.00655	0.82886
compound 173	-0.87578	0.35758
compound 174
compound 175
compound 176	-1.06011	-1.2159
compound 177	-1.8697	-0.46275
compound 178	0.14918	3.0712
compound 179	-0.71655	-0.55152
compound 180	-0.81517	1.0412
compound 181	-0.53195	-0.67383
compound 182	-0.73497	-0.65646
compound 183	-3.28305	-2.4317
compound 184	0.160555	-1.9288
compound 185	-0.85579	-0.81162
compound 186	-0.42809	-0.29072
compound 187	-3.74065	0.18224
compound 188
compound 189	0.36761	0.53956
compound 190	-1.4824	0.95036
compound 191	-1.68755	-1.2951
compound 192	-0.02971	0.051603
compound 193	-0.58738	0.94689
compound 194	-1.40045	0.10019
compound 195	0.618875	-1.6867
compound 196
compound 197
compound 198	-0.6295	0.4118
compound 199	1.5382	-0.90625
compound 200	1.30568	-0.83817
compound 201	0.0209	1.0274
compound 202	-0.06772
compound 203	-0.96632	0.033736
compound 204	-1.86465	0.44494
compound 205
compound 206
compound 207	-2.10335
compound 208	-0.71092	-2.0481
compound 209	-1.39855	0.12377
compound 210	-2.1463	-0.21535
compound 211	-0.16329	-0.067498
compound 212	0.92786	2.1178
compound 213	-2.38737	1.0382
compound 214	-1.6259	-2.0265
compound 215	-0.53601	0.94611
compound 216	0.84197	-2.3912
compound 217	-1.13446	-1.9646
compound 218	-1.7119	0.21035
compound 219	-0.74462	0.16014
compound 220	-0.59043	0.28337
compound 221	-0.10719	0.0988
compound 222
compound 223	2.3569	2.7098
compound 224	0.62924	1.594
compound 225	-0.80761	-1.0839
compound 226	0.57034	0.90801
compound 227	1.7406	0.76847
compound 228	2.42915	-1.3902
compound 229	-1.22065	-0.47264
compound 230	2.0153	-1.4054
compound 231	1.7203	-1.1536
compound 232	0.007555	0.93658
compound 233	0.69008	-0.65633
compound 234	2.92625	-0.65054
compound 235
compound 236	-0.12444	0.0070817
compound 237	-3.2856	-1.385
compound 238	-0.79706	0.40408
compound 239	0.961935	-1.6633
compound 240	0.455868	-1.5933
compound 241
compound 242	0.1771	0.58856
compound 243	0.312145	-2.5525
compound 244	0.823715	-1.7279
compound 245	-1.13488	2.8644
compound 246	2.76525	2.4309
compound 247	-1.31095	-2.1327
compound 248	-1.79709	-1.5705
compound 249	0.98516	3.0028
compound 250	-3.05435	-0.70092
compound 251	-1.4216	-2.0942
compound 252	-0.4446	2.2983
compound 253	0.3651	-1.1886
compound 254	-1.00654	1.0174
compound 255	-1.624	-0.79483
compound 256	-1.00248	-1.4126
compound 257	-0.97172	-3.187
compound 258	1.60807	-1.0285
compound 259	-0.08619
compound 260	0.64496	0.96647
compound 261	-0.36968	-1.2175
compound 262	-1.16616	-3.3774
compound 263	-1.7396	-0.5651
compound 264	-1.12531	-1.4664
compound 265	-2.0761	0.017841
compound 266	-2.44985	0.47722
compound 267	-1.20508	-3.6095
compound 268	-1.4944	-0.69871
compound 269	-0.21385	0.074162
compound 270	0.3069	1.9384
compound 271	-0.67958	-0.88204
compound 272	-0.7713	1.1833
compound 273	-0.26999	-0.00066865
compound 274	0.08808	-0.06412
compound 275	-0.72614	1.1963
compound 276	-1.62795	-0.88006
compound 277	-1.6263	1.7928
compound 278	-2.8463	-1.4903
compound 279
compound 280	2.2459	1.1522
compound 281
compound 282
compound 283	-1.24884	-1.9325
compound 284
compound 285	-1.8993	-1.7397
compound 286	-0.52658	-0.15649
compound 287
compound 288	-1.24	-2.0178
compound 289	2.2806	2.1298
compound 290	-0.42959	0.21391
compound 291	0.93672
compound 292	-4.44245	-2.3383
compound 293	0.00589	0.16258
compound 294	-1.71505	0.20761
compound 295	-1.94785	-1.3586
compound 296	1.30045	1.382
compound 297	0.572795	2.8498
compound 298	-0.90279	-2.8913
compound 299	-2.2116	-1.1202
compound 300	0.497925	1.3303
compound 301	3.511	0.89166
compound 302	-4.459	1.105
compound 303	-0.964	-0.023944
compound 304	-4.1017	-0.25562
compound 305	0.47885	-0.53337
compound 306	0.161598	0.926
compound 307	-0.66513	-0.57387
compound 308	-1.5475	-0.59634
compound 309	-0.387	-0.81692
compound 310	-1.31973	0.42622
compound 311	-0.14934	0.29143
compound 312	0.132577	-1.9487
compound 313	0.299625	1.8307
compound 314	-0.29287	0.82189
compound 315	-1.6499	0.15827
compound 316	-1.2951	0.14189
compound 317	-0.56034	-0.27922
compound 318	-1.21149	-1.91
compound 319	3.1484	1.4565
compound 320	1.16662	-4.5382
compound 321	1.45175	2.5688
compound 322	-2.5241	-2.4671
compound 323	-0.89523	0.36588
compound 324	-0.21766	-1.0752
compound 325	-2.3303	1.6321
compound 326	-2.21695	0.44402
compound 327	-1.21935	-0.085105
compound 328	-1.28607	0.88894
compound 329	-2.2734	-0.049033
compound 330	-0.57031	4.1349
compound 331	-0.69342	1.7654
compound 332	0.089555	-0.51626
compound 333
compound 334	1.12347	-0.83842
compound 335
compound 336	0.104915
compound 337	-0.37138	0.99235
compound 338	1.33965	-1.1475
compound 339	-1.12871	0.39887
compound 340	0.295925	-3.6164
compound 341
compound 342
compound 343
compound 344	-3.3147	-0.90164
compound 345	2.2541	2.2569
compound 346	-1.04693	0.28385
compound 347	-2.0981	1.3591
compound 348	1.04248	4.2211
compound 349	1.08106	0.51085
compound 350	-0.38136	-0.38412
compound 351	1.80315	0.53428
compound 352	-1.16186	0.24939
compound 353	3.1303	1.1191
compound 354	-0.41931	1.4054
compound 355	-1.4897	-0.69556
compound 356	1.113	2.318
compound 357
compound 358	-0.59574	1.5558
compound 359	0.082013	0.65875
compound 360	2.52545	-0.12377
compound 361	-0.36043	3.1388
compound 362	1.2293	2.761
compound 363	-0.86924	0.56543
compound 364	-1.51158	1.4871
compound 365	-1.15465	-4.078
compound 366	1.9255	0.027117
compound 367
compound 368	-1.16515	0.051575
compound 369	-0.14553	0.23452
compound 370	-1.8932	0.87421
compound 371	0.41932	0.03146
compound 372	-3.0321	0.32811
compound 373	1.5671	0.34522
compound 374	-0.45323	0.049243
compound 375	-0.87257	-0.25534
compound 376	-1.11045	3.379
compound 377	-2.1428	-1.5347
compound 378	-0.87283	-1.1013
compound 379	-1.164	0.91629
compound 380	-1.13369	0.984
compound 381	0.17152	-1.7727
compound 382	-0.50552	1.3472
compound 383
compound 384	-1.357	-1.7144
compound 385	0.76744	0.65164
compound 386	0.096199
compound 387	0.513395	1.2723
compound 388	-0.20281	0.44423
compound 389	-0.78376	0.65042
compound 390	-0.59896	0.62358
compound 391	-0.52976	-1.0773
compound 392	-0.88191	1.1291
compound 393	-0.75213	-0.15694
compound 394	-0.71229	1.3053
compound 395	-1.09759	0.22891
compound 396	-0.85592	-0.27561
compound 397	0.60263	0.11749
compound 398	-1.0487	1.1011
compound 399
compound 400	-0.52105	0.91807
compound 401	-2.20435	0.59209
compound 402	-1.60765	1.442
compound 403	-0.84502	0.58816
compound 404
compound 405	-1.12109	1.1905
compound 406	0.97942	3.7316
compound 407	-0.68963	-0.13656
compound 408
compound 409	0.94276	-3.2084
compound 410	0.50723	1.7004
compound 411	-1.25573	-0.59467
compound 412	-2.3183	-0.77803
compound 413	-0.13643	0.01309
compound 414	0.93025	1.3137
compound 415	-0.10573	0.55505
compound 416
compound 417	-1.01615	0.8716
compound 418	-0.71596	0.10606
compound 419	-0.29131	0.48286
compound 420	1.36216	-0.77332
compound 421	0.078545	-0.47457
compound 422	-1.83846
compound 423	-1.23885	0.76749
compound 424	-0.24347	0.81707
compound 425	-0.35513
compound 426	0.36983	-0.61459
compound 427
compound 428	-0.61722	-0.40029
compound 429	-1.2985	-0.23819
compound 430	-0.17763	0.30778
compound 431	-1.09451	-0.79808
compound 432
compound 433	0.213478	1.2882
compound 434	-1.09155	-1.738
compound 435	3.44305	1.1193
compound 436	-0.33725	-3.4202
compound 437	-1.2552	0.73633
compound 438
compound 439	-1.06514	0.93792
compound 440	-1.17735	0.5132
compound 441	1.26449	1.1403
compound 442	-1.13789	-0.72542
compound 443	4.4889	0.75631
compound 444	-0.42948	0.83559
compound 445	-1.41513	0.14154
compound 446	-0.57604	-0.64736
compound 447	-2.61375	-3.1939
compound 448	-0.40492	-0.20285
compound 449	-1.2078	-0.18204
compound 450	-1.19177	2.0633
