# Supplementary material for: Renal medullary carcinomas depend upon SMARCB1 loss and are sensitive to proteasome inhibition
Source: eLife. 2019 Mar 12;8:e44161. doi: 10.7554/eLife.44161 (PMC6436895; doi:10.7554/eLife.44161)
Supplement: Figure 4—source data 1. [file elife-44161-fig4-data1.xlsx]

## Sheet: Figure 4-source data 1
cell line	type	non-MM/non-SMARCB1 deficient cell lines	mln-mm	mln-SMARCB1 deficient
AMO1	Myeloma		-1.3829
EJM	Myeloma		-0.58019
HUNS1	Myeloma		-0.44339
JJN3	Myeloma		-0.74155
KARPAS620	Myeloma		4.3642
KE97	Myeloma		-0.7831
KHM1B	Myeloma		-0.33885
KMM1	Myeloma		1.837
KMS11	Myeloma		-1.4171
KMS12BM	Myeloma
KMS18	Myeloma		0.096318
KMS20	Myeloma		-0.2668
KMS21BM	Myeloma		-0.80324
KMS26	Myeloma		-0.80146
KMS27	Myeloma		-0.76125
KMS28BM	Myeloma		0.42249
KMS34	Myeloma		-1.0356
L363	Myeloma		-0.94147
LP1	Myeloma		-0.89501
MM1S	Myeloma		-1.4631
MOLP2	Myeloma		-1.3678
MOLP8	Myeloma		-0.58157
NCIH929	Myeloma		-0.81834
OPM2	Myeloma		-2.0922
RPMI8226	Myeloma		-1.5472
SKMM2	Myeloma		0.23923
U266B1	Myeloma		-0.75495
A204	rhabdoid			0.021712
G401	rhabdoid			-0.31366
G402	rhabdoid			-0.50254
KYM1	rhabdoid			-0.35369
PEDS005T_PF_AD	RMC			-1.8349
PEDS005T_PF_SUS	RMC			-1.507
SW1573	SMARCB1			-0.50951
HMC18	SMARCB1			-0.20707
5637		-0.19536
2313287		0.010409
22RV1		0.083184
253J		0.69017
253JBV		0.64148
42MGBA		0.46658
639V		0.15296
647V		-0.37937
697		-0.84126
769P		0.86217
786O		-0.40707
8305C		0.024482
8505C		-0.64688
8MGBA		-0.16467
A101D		-0.6551
A172		-0.32536
A2058		0.55749
A253
A2780		0.015413
A375		1.4251
A3KAW		-1.814
A498		0.19684
A4FUK		-0.85828
A549		1.3813
A673		-0.36329
ACCMESO1		0.96358
ACHN		0.39783
AGS		-0.26563
ALLSIL		-0.27041
AM38		-0.78368
AML193		0.53962
AN3CA		-0.23204
ASPC1		0.88361
AU565
BC3C		-0.16932
BCP1
BCPAP		0.017334
BDCM		-0.54002
BECKER		0.27037
BEN		2.432
BFTC905		0.099445
BFTC909		1.1065
BHT101		0.057451
BHY		0.070719
BICR16		1.2558
BICR18		0.90774
BICR22		0.45581
BICR31		0.48588
BICR56		0.38527
BICR6		0.78801
BL41		2.1868
BL70		-0.19219
BT20		0.4425
BT474		1.3089
BT549		0.3456
BV173		-0.97761
BXPC3		-0.20939
C2BBE1		-0.064554
C32		-0.15229
CA46		-0.18969
CADOES1		0.094084
CAKI1		0.92293
CAKI2		1.3871
CAL120		0.84385
CAL12T		1.7686
CAL148		1.1052
CAL27		-0.69763
CAL29		0.28306
CAL33		0.020595
CAL51		0.37388
CAL54		-0.15439
CAL62		0.6254
CAL78		-0.83778
CAL851		0.45041
CALU1		0.41074
CALU3		-0.45876
CALU6		0.23222
CAMA1		0.2017
CAOV3		1.2678
CAPAN1		-0.35056
CAPAN2		1.4286
CAS1		1.1601
CCFSTTG1		1.0846
CCK81		0.25898
CFPAC1		0.40171
CGTHW1		0.20939
CHAGOK1		0.47989
CHP126		0.22525
CHP212		-1.6463
CI1		-0.37857
CJM		-0.54203
CL11		-1.1417
CL34
CMK		-1.5951
CMLT1		-0.84327
COLO201		0.53471
COLO205		1.3438
COLO320		0.92918
COLO668		0.24415
COLO678		2.3699
COLO680N		0.51952
COLO684
COLO741		0.23762
COLO792		-0.61628
COLO800		-0.33139
COLO829		-0.34051
CORL105		0.18674
CORL279		0.039358
CORL47		-0.42458
CORL51		-0.70054
CORL88		1.6936
CORL95		0.61289
COV362		0.45599
COV434		-0.12469
COV644		-0.44866
CW2		1.2513
D283MED		-0.73118
DANG		0.12098
DAOY		-0.49544
DAUDI		-1.7403
DB		-2.0654
DBTRG05MG		0.76121
DEL		-0.83215
DETROIT562		-0.40113
DKMG		-1.0064
DLD1		-0.027921
DMS114		0.45997
DMS273		-0.28221
DMS454		1.6145
DMS53		0.55883
DMS79
DND41		-1.5033
DOHH2		-0.11696
DOV13		0.58966
DU145		0.97788
DU4475		-1.8824
DV90		-0.58488
EB1		-1.3063
EBC1		-0.55383
ECC10		0.056915
ECC12		0.24566
ECGI10		0.88451
EFE184		-0.31786
EFM192A
EFO21		0.89478
EFO27		1.1633
EHEB		-0.21211
EKVX		1.5283
EM2		-0.89635
EN		0.55838
EOL1		-1.8751
EPLC272H		0.44925
ES2		0.08917
ESS1		-0.79114
F36P		-0.39836
FADU		-0.20541
FTC133		0.97743
FTC238		-0.5557
FU97		0.29025
FUOV1		1.3295
G292CLONEA141B1		0.64907
G361		-0.32733
GA10		-1.0331
GAMG		0.28962
GB1		-0.15104
GCT		0.46077
GDM1		0.73574
GI1		-0.13367
GMS10		-0.16154
GOS3		0.018629
GP2D		1.0869
GRANTA519		-0.79869
GSS		-0.64018
GSU		0.1283
H292		0.27046
HARA		0.53292
HCC1143		-0.13192
HCC1171		1.6565
HCC1195		1.3719
HCC1395		0.64818
HCC1419		-0.009873
HCC1428		1.3103
HCC1438		-0.013134
HCC15		1.4286
HCC1500		-0.097658
HCC1569
HCC1588		-0.5079
HCC1806		0.24553
HCC1833		1.2705
HCC1937		-0.10583
HCC1954		-0.15435
HCC202		-0.61861
HCC2108		1.2155
HCC2218		1.2455
HCC2279		-0.023454
HCC2935		1.1329
HCC33
HCC366		0.42043
HCC38		-0.73664
HCC4006		0.98011
HCC44		0.24222
HCC56		-0.49857
HCC78		-0.49294
HCC827		0.6245
HCC95		0.16395
HCT116		0.053654
HCT15		-0.27756
HCT8		0.77327
HDLM2		-0.57907
HDMYZ		-0.57567
HDQP1		0.66382
HEC108		-0.65305
HEC151		-0.13443
HEC1A		0.79382
HEC1B		-0.16717
HEC251		-0.063214
HEC265		0.85279
HEC50B		0.13286
HEC59		1.019
HEC6		0.60887
HEL		-0.78408
HEL9217		-1.1666
HEP3B217		0.29315
HEPG2		0.72904
HEYA8		0.58742
HGC27		0.93008
HH		-1.8071
HL60		-0.59953
HLF		-0.28033
HMCB		-0.4442
HOP62		0.54588
HOP92		0.7143
HOS		-0.54382
HPAC		-0.9949
HPAFII		0.12165
HPBALL		-0.097971
HS294T		-1.258
HS578T		-0.12379
HS611T		-0.56736
HS683		0.28511
HS688AT		3.8898
HS729		-0.07474
HS746T		0.42092
HS766T		0.79784
HS822T		2.8971
HS839T		3.1254
HS852T		1.3764
HS888T		0.56643
HS895T		1.233
HS934T		3.2393
HS936T		0.84966
HS940T		0.87289
HS944T		0.61557
HSC2
HSC3		0.13929
HSC4		0.041368
HT		-0.77546
HT1080		-0.67199
HT115		0.38621
HT1197		-0.27528
HT1376		0.39617
HT144		0.49329
HT29		0.35941
HT55		-0.29364
HUCCT1		-0.65055
HUG1N		-1.9675
HUH1		1.0091
HUH28		-0.21971
HUH6		-0.054726
HUPT3		-0.3653
HUPT4		0.99351
HUT78		-0.84738
IALM		0.38058
IGR1		0.44764
IGR37		-0.40453
IGR39		0.22243
IGROV1		0.31996
IM95		0.079342
IMR32		-0.64702
IPC298		-0.33394
ISHIKAWAHERAKLIO02ER		0.098998
ISTMES1		0.47413
J82		-0.32237
JEKO1		-0.66136
JHH1		-0.46957
JHH2		-0.038375
JHH4		-0.58166
JHH5		0.41672
JHH6		1.2906
JHOC5		0.33872
JHOM1		-0.44719
JHOS2		0.67141
JHUEM1		-0.69938
JHUEM2		-0.6992
JHUEM3		-0.6681
JHUEM7		0.19295
JIMT1		0.31781
JK1		-0.56553
JL1		1.8763
JM1		-2.1183
JMSU1		-0.17776
JURKAT		-0.17687
JURLMK1		-0.65649
JVM2		0.39501
JVM3		-0.099802
K029AX		-0.65819
K562		-0.13773
KALS1		0.033372
KARPAS299		-1.3724
KARPAS422		-0.64563
KASUMI1		-0.30012
KASUMI2		-0.39939
KATOIII		-0.39541
KCL22		-0.77675
KE37		-0.84694
KE39		1.6395
KELLY		-1.5666
KG1C		0.95554
KIJK		-0.72095
KLE		1.4286
KM12		1.2106
KMBC2		-0.00080414
KMH2		-0.74369
KMRC1		-0.28681
KMRC2		0.37392
KMRC20		0.333
KMRC3		-0.3959
KNS42		-1.0817
KNS60		0.80231
KNS62		0.35704
KNS81		-0.020997
KO52		-1.0896
KP2		0.27573
KP3		0.341
KP4		0.18334
KPL1		1.7382
KPNSI9S		-0.47574
KPNYN		2.172
KU1919		1.2397
KU812		-0.46823
KURAMOCHI		1.4979
KYO1		-1.1538
KYSE140		1.2602
KYSE150		0.014743
KYSE180		0.11991
KYSE30		-0.4173
KYSE410		-0.30017
KYSE450		0.0018316
KYSE510		-0.30289
KYSE520		0.16632
KYSE70		0.56955
L1236		0.66337
L33		0.81169
L428		-0.38697
L540		-1.6771
LAMA84		-0.78019
LC1F
LC1SQSF		-0.1086
LCLC103H		0.40502
LCLC97TM1		-0.8963
LI7		0.24973
LK2		0.56062
LMSU		-0.41838
LN18		0.33903
LN229		-0.0086221
LNCAPCLONEFGC		-0.169
LOUNH91		1.7945
LOVO		0.10807
LOXIMVI		-0.46024
LS1034		0.48503
LS123		0.57179
LS180		0.43745
LS411N		0.72011
LS513		-0.53368
LU65		0.78578
LU99		0.62272
LUDLU1		0.8032
LXF289		-0.95889
M059K		-0.14046
M07E		-0.54194
MALME3M
max		3.8898
MC116		-0.12857
MCAS		-0.92454
MCF7		1.7918
MDAMB157
MDAMB231		0.10874
MDAMB361		2.3833
MDAMB415
MDAMB435S		-0.68106
MDAMB453		1.3648
MDAMB468		-0.44094
MDST8		0.22846
ME1		0.60172
MEC1		-1.5793
MELHO		-0.43423
MELJUSO		0.349
MESSA
MEWO		-0.54605
MFE296		0.79963
MFE319		-0.24464
MG63		-1.0412
MHHCALL3		1.7271
MHHCALL4		-0.075276
MHHES1		0.36195
MHHNB11		-0.063125
MIAPACA2		0.42347
min		-0.063125
MINO		-0.84966
MJ		-1.4126
MKN1		-0.04052
MKN45		1.4697
MKN7		0.52309
MKN74		1.3107
ML1		1.7101
MOLM13		-0.63192
MOLM16		-0.1527
MOLM6		-0.96313
MOLT13		-0.55066
MOLT16		-0.76313
MONOMAC1		0.75406
MONOMAC6		0.93901
MORCPR		0.64907
MOTN1		-1.7381
MPP89		1.0257
MSTO211H		0.98994
MV411		-0.57612
NALM6		-0.60315
NAMALWA		-0.8124
NB1		-0.12116
NB4		-0.7575
NCCSTCK140		-1.1831
NCIH1092		0.59323
NCIH1105		0.52488
NCIH1155		-0.40046
NCIH1184		-0.32157
NCIH1299		0.87155
NCIH1339		0.18276
NCIH1341		-0.23552
NCIH1355		0.33108
NCIH1373		0.42155
NCIH1385
NCIH1395		0.84787
NCIH1435		1.0824
NCIH146		-0.38728
NCIH1563		2.5249
NCIH1568		0.13956
NCIH1573		1.0257
NCIH1581		0.19442
NCIH1623		0.70268
NCIH1650		0.014832
NCIH1651		0.44013
NCIH1666		0.43258
NCIH1693		-0.57661
NCIH1694		0.43017
NCIH1703		-0.68812
NCIH1734		-0.42521
NCIH1755		0.69732
NCIH1792		0.73842
NCIH1793
NCIH1838		1.0471
NCIH1869		-1.4781
NCIH1915		-0.29123
NCIH1944		1.2093
NCIH196		0.86798
NCIH1975		0.84341
NCIH2009		1.5193
NCIH2023		0.74244
NCIH2029		0.32125
NCIH2030		1.5645
NCIH2052		1.4796
NCIH2081		-1.0674
NCIH2085		0.86262
NCIH2087		-0.35203
NCIH209
NCIH2106		0.58698
NCIH211		0.67498
NCIH2110		0.89166
NCIH2122		0.86172
NCIH2126		0.70536
NCIH2141		-0.78926
NCIH2170		-0.16387
NCIH2171		-1.3064
NCIH2172		2.298
NCIH2196		1.0074
NCIH2228		0.69509
NCIH226		0.48038
NCIH2286		2.596
NCIH2291		0.56598
NCIH23		-0.41234
NCIH2342		1.2012
NCIH2405		0.98502
NCIH2444		0.56598
NCIH2452		1.1378
NCIH28		-0.41225
NCIH322		1.6703
NCIH358		0.18736
NCIH441		1.2924
NCIH446		-0.9798
NCIH460		1.7159
NCIH508		-0.73101
NCIH510
NCIH520		-0.20492
NCIH522		-0.44616
NCIH524
NCIH526		0.018897
NCIH647		0.41181
NCIH650		0.79784
NCIH660
NCIH661		0.69553
NCIH69		-0.51921
NCIH716		-0.18607
NCIH727		0.89568
NCIH747		0.024169
NCIH810		-0.61405
NCIH838		0.48199
NCIH841		0.093503
NCIH889		0.38348
NCIN87		-0.15346
NCO2		-0.4182
NH6		0.3053
NMCG1		2.5169
NOMO1		0.13706
NUDHL1		-0.48253
NUDUL1		-0.77144
NUGC3		-0.14684
NUGC4		0.78712
OAW28		0.4832
OAW42		0.75674
OC314		-0.4144
OCIAML2		-1.2003
OCIAML3		-1.4716
OCIAML5		-0.0065671
OCILY10		1.1731
OCILY19		0.095737
OCILY3		-0.49513
OCIM1		-1.9295
OCUM1		-0.021935
OE19		0.51103
OE21		-0.16949
OE33		-0.5662
ONCODG1		-0.26684
ONS76		0.3683
OSRC2		0.71832
OUMS23		0.2286
OV56
OV7		-0.40118
OV90		-0.51572
OVCAR4		0.029932
OVCAR5		0.59278
OVCAR8		0.37692
OVISE		0.35909
OVK18		-0.16168
OVSAHO		0.26889
OVTOKO		-0.1657
P12ICHIKAWA		-0.80458
P31FUJ		-0.68857
P3HR1		2.2091
PANC0203		0.88763
PANC0327		-0.23852
PANC0403		0.86753
PANC0504		1.0887
PANC0813		-0.29619
PANC1
PANC1005
PATU8902		0.42034
PATU8988S		0.21493
PATU8988T		-0.13876
PC14		0.43196
PC3		-0.03154
PECAPJ15		-0.27591
PECAPJ34CLONEC12		0.34078
PECAPJ41CLONED2		0.54766
PECAPJ49		-1.0209
PEDS005T		1.8035
PEER		-0.77246
PF382		-0.79824
PFEIFFER		-1.6964
PK1		0.27055
PK45H		1.0056
PK59		-0.16288
PL21		0.09051
PLCPRF5		-0.14349
PSN1		0.26327
QGP1		0.4517
RAJI		2.7318
RCC10RGB		2.3132
RCHACV		0.52086
RCM1		0.23342
RD		-0.080771
RDES
REC1		2.3744
REH		3.0146
RERFLCAD1		2.4097
RERFLCAD2		0.64684
RERFLCAI		-0.92547
RERFLCMS		0.28877
RH18		-0.093235
RH30		-0.09529
RH41		-0.13728
RI1		-0.72323
RKN		-0.11481
RKO		-0.13545
RL		-1.7609
RL952		0.070496
RMGI		0.79918
RPMI6666		-0.63795
RPMI7951		-0.015457
RPMI8402		-0.18794
RS411		-2.4809
RT112		-1.0866
RT4		-0.23811
RVH421		-0.47341
SAOS2		0.55615
SBC5		0.050795
SCABER		-0.66087
SCC25		0.2143
SCC4		0.45581
SCC9		-0.31915
SCLC21H
SEM		-1.4433
SET2		-0.65484
SF126		-0.20653
SF268		-0.18093
SF295		0.43915
SF539		-0.62553
SH10TC		-0.14948
SH4		-0.51335
SHP77		0.15323
SIGM5		-0.40059
SIMA
SJSA1		-0.13389
SKBR3		-0.11021
SKCO1		-0.88308
SKES1		0.30785
SKHEP1		0.043647
SKLMS1		-0.46175
SKLU1		-0.074964
SKM1		-1.6109
SKMEL1		1.4546
SKMEL2		-0.35538
SKMEL24		0.57849
SKMEL28		0.53649
SKMEL3		-0.25536
SKMEL30		0.36338
SKMEL31		0.6111
SKMEL5		-0.19456
SKMES1		0.98592
SKNAS		-1.2257
SKNBE2		0.86128
SKNDZ		0.026447
SKNFI		-0.23923
SKNMC		-1.2545
SKNSH		-0.40931
SKOV3		0.59189
SKUT1		-0.1002
SNB75		0.84698
SNGM		-0.86624
SNU1		-0.29463
SNU1033		0.21149
SNU1041		1.929
SNU1066		0.57313
SNU1076		-0.42695
SNU1077		0.37509
SNU1079		0.19201
SNU1105		-0.011303
SNU119		0.31303
SNU1196		1.2741
SNU1214		-0.19692
SNU1272		2.2136
SNU16		-1.3901
SNU175		0.99664
SNU182		0.48655
SNU201		0.96179
SNU213		0.26863
SNU216		0.20832
SNU245		1.2133
SNU308		0.32603
SNU387		0.51773
SNU398		1.1557
SNU407		-0.45295
SNU410
SNU423		-0.19684
SNU449		0.33474
SNU46		1.0534
SNU466		-0.85681
SNU475		0.70536
SNU478		-0.6291
SNU489		0.49472
SNU5
SNU503		0.78846
SNU601		0.06384
SNU61		0.99173
SNU620		-0.41636
SNU626		-0.2177
SNU668		0.18071
SNU685		-0.36052
SNU719		1.3286
SNU738		0.72681
SNU761		0.58608
SNU8		-0.30499
SNU81
SNU840		-0.072149
SNU869		0.84385
SNU878		0.18245
SNU886		0.91042
SNU899		0.41771
SNUC1		-0.54346
SNUC2A		-0.29834
SNUC4		0.043423
SNUC5		0.97654
SQ1		-0.31004
SR786		-1.5108
ST486		-1.4094
SU8686		-0.54235
SUDHL1		-0.77465
SUDHL10		-0.18308
SUDHL4		-0.27519
SUDHL6		-0.60793
SUDHL8		-0.25522
SUIT2		0.99664
SUPB15		-1.463
SUPHD1		-1.0983
SUPM2		-0.62035
SUPT1		-0.13483
SUPT11		1.2544
SW1088		-0.17222
SW1116		0.83224
SW1271		0.10624
SW1353		0.39251
SW1417		0.64863
SW1463		-0.21001
SW1710		-0.70259
SW1783		2.4159
SW1990		-0.63697
SW48		-0.4043
SW579		0.41114
SW620		-0.91046
SW948		-0.47413
T24		-0.21685
T3M10		0.036052
T47D		0.22534
T84		-0.2714
T98G		-0.17807
TALL1		-0.20197
TC71		-0.38067
TCCPAN2		0.47252
TCCSUP		-0.31996
TE1		0.74602
TE10		-0.038197
TE11		0.63522
TE14		0.37803
TE15		0.45586
TE4		-0.13277
TE441T
TE5		-1.1602
TE6		1.3585
TE617T		-0.48767
TE8		-0.056736
TE9		0.14649
TF1		-0.80208
THP1		0.35833
TM31		-0.0172
TOLEDO
TOV112D		0.020506
TOV21G
TT2609C02		0.68124
TTTHYROID		0.22007
TUHR10TKB		1.0806
TUHR14TKB		2.6996
TUHR4TKB		-0.17825
TYKNU		-0.54556
U118MG		0.22462
U251MG		0.57
U2OS		0.57536
U87MG		0.36508
U937
UACC257		-0.53256
UACC62		0.5566
UACC812		1.2048
UBLC1		-0.71533
UMUC1		-0.48597
UMUC3		-0.27269
UO31		0.27926
VCAP		-0.1967
VMCUB1		0.16194
VMRCLCD		0.8997
VMRCRCW		-0.45604
VMRCRCZ
WM115		-0.4949
WM1799		-0.36088
WM2664		-0.12044
WM793		-0.13255
WM88		-0.30539
WM983B		0.29945
WSUDLCL2		-0.64126
YAPC		0.22829
YD10B		0.36986
YD15		-0.14756
YD38		0
YD8		0.46032
YH13		-0.38715
YKG1		-0.085775
ZR751		1.4702
ZR7530		1.0619
