# Supplementary material for: Renal medullary carcinomas depend upon SMARCB1 loss and are sensitive to proteasome inhibition
Source: eLife. 2019 Mar 12;8:e44161. doi: 10.7554/eLife.44161 (PMC6436895; doi:10.7554/eLife.44161)
Supplement: Figure 4—source data 2. [file elife-44161-fig4-data2.xlsx]

## Sheet: Figure 4-source data 2
	HGNC_symbol	Group	baseMean	log2FoldChange	lfcSE	stat	padj	Ensembl_ID	LFC with SMARCB1 loss	prc2	cell_cycle	regulation_protein_complex	ubiquitin
1	C6orf62		1427.08	1.33993	0.142507	-9.40255	0	ENSG00000112308	-0.373528	FALSE	FALSE	FALSE	FALSE
2	PAQR4		232.5	-1.99134	0.232156	8.57761	0	ENSG00000162073	0.690247	FALSE	FALSE	FALSE	FALSE
3	RIOK3		894.949	1.34368	0.158584	-8.47296	0	ENSG00000101782	-0.329472	FALSE	FALSE	FALSE	FALSE
4	DUSP5		218.169	3.73365	0.478026	-7.81056	0	ENSG00000138166	-1.58189	FALSE	FALSE	FALSE	FALSE
5	PPP1R3E		53.1377	-1.8065	0.231524	7.80264	0	ENSG00000235194	0.582568	FALSE	FALSE	FALSE	FALSE
6	PSRC1	GO cell cycle	106.071	-3.28946	0.4719	6.97067	0	ENSG00000134222	0.569228	TRUE	TRUE	TRUE	FALSE
7	PEA15	GO cell cycle	805.299	1.59959	0.231576	-6.90742	0	ENSG00000162734	-0.774315	FALSE	TRUE	FALSE	FALSE
8	SRD5A3		95.0183	-1.87003	0.279568	6.68898	0	ENSG00000128039	0.543814	FALSE	FALSE	FALSE	FALSE
9	SAPCD2		188.327	-2.76768	0.470853	5.87801	0	ENSG00000186193	0.648278	FALSE	FALSE	FALSE	FALSE
10	BUB1	GO regulation of proteasomal-ubiquitin dependent protein process	517.938	-1.79785	0.365325	4.92122	1.5e-05	ENSG00000169679	0.546468	TRUE	TRUE	FALSE	TRUE
11	KREMEN2		127.799	-2.43281	0.495842	4.90642	1.6e-05	ENSG00000131650	1.06703	FALSE	FALSE	FALSE	FALSE
12	MSN		3114.48	1.48354	0.317918	-4.66643	4.7e-05	ENSG00000147065	-0.544385	FALSE	FALSE	FALSE	FALSE
13	UBL3		250.789	1.28855	0.285032	-4.52074	8.7e-05	ENSG00000122042	-0.541305	FALSE	FALSE	FALSE	FALSE
14	PLK1	GO regulation of proteasomal-ubiquitin dependent protein process	444.813	-2.5582	0.584248	4.37861	0.000153	ENSG00000166851	0.630009	FALSE	TRUE	TRUE	TRUE
15	NCAPD2	GO cell cycle	1043.82	-1.43722	0.338592	4.2447	0.000261	ENSG00000010292	0.460463	FALSE	TRUE	FALSE	FALSE
16	NEK2	GO cell cycle	199.759	-2.18716	0.579338	3.77527	0.00145	ENSG00000117650	0.701966	FALSE	TRUE	TRUE	FALSE
17	CENPF	GO regulation of proteasomal-ubiquitin dependent protein process	1428.56	-1.85131	0.494182	3.74621	0.001602	ENSG00000117724	0.690187	TRUE	TRUE	FALSE	TRUE
18	BRI3BP		773.447	-1.45664	0.400826	3.63409	0.002319	ENSG00000184992	0.640325	FALSE	FALSE	FALSE	FALSE
19	CHPF2		379.931	1.2107	0.336207	-3.60104	0.002581	ENSG00000033100	-0.46487	FALSE	FALSE	FALSE	FALSE
20	TOP2A	GO cell cycle	1766.65	-2.11949	0.590742	3.58784	0.002691	ENSG00000131747	0.624921	FALSE	TRUE	FALSE	FALSE
21	P4HA2		406.133	1.48665	0.414604	-3.58572	0.002709	ENSG00000072682	-0.560234	FALSE	FALSE	FALSE	FALSE
22	PBK	GO regulation of proteasomal-ubiquitin dependent protein process	294.991	-1.98432	0.563424	3.5219	0.003327	ENSG00000168078	0.78509	FALSE	TRUE	FALSE	TRUE
23	BIRC5	GO cell cycle	398.401	-2.11849	0.60518	3.50059	0.003554	ENSG00000089685	0.746283	FALSE	TRUE	TRUE	FALSE
24	TMEM121		11.2812	-2.39603	0.693257	3.45619	0.004071	ENSG00000184986	0.824434	FALSE	FALSE	FALSE	FALSE
25	CYLD	GO cell cycle	381.718	1.44642	0.419011	-3.45199	0.004126	ENSG00000083799	-0.377791	FALSE	TRUE	FALSE	FALSE
26	DCK		219.72	-1.10821	0.32242	3.43718	0.004314	ENSG00000156136	0.430924	FALSE	FALSE	FALSE	FALSE
27	ANLN	GO cell cycle	867.763	-1.17591	0.349825	3.36142	0.005449	ENSG00000011426	0.533876	FALSE	TRUE	FALSE	FALSE
28	NDRG1		37.0286	2.40473	0.718612	-3.34636	0.005701	ENSG00000104419	-2.57872	FALSE	FALSE	FALSE	FALSE
29	DLGAP5	GO regulation of proteasomal-ubiquitin dependent protein process	430.031	-2.08977	0.624633	3.3456	0.005714	ENSG00000126787	0.805855	TRUE	TRUE	FALSE	TRUE
30	CYR61		5097.1	1.50124	0.460973	-3.25667	0.007425	ENSG00000142871	-1.15195	FALSE	FALSE	FALSE	FALSE
31	CCNA2	GO cell cycle	506.613	-2.05586	0.638222	3.22123	0.00823	ENSG00000145386	0.599941	FALSE	TRUE	FALSE	FALSE
32	ADCY3	GO cell cycle	317.791	-1.02273	0.317867	3.21747	0.008316	ENSG00000138031	0.313494	FALSE	TRUE	FALSE	FALSE
33	CCNF	GO cell cycle	257.931	-1.47218	0.460832	3.1946	0.008822	ENSG00000162063	0.47886	FALSE	TRUE	FALSE	FALSE
34	FOXM1	GO cell cycle	601.289	-1.56073	0.498867	3.12855	0.010667	ENSG00000111206	0.571906	FALSE	TRUE	FALSE	FALSE
35	UBE2C	GO cell cycle	298.172	-1.45896	0.472356	3.08869	0.011835	ENSG00000175063	0.652155	FALSE	TRUE	FALSE	FALSE
36	ARHGAP11A		600.429	-1.43266	0.482835	2.96717	0.016493	ENSG00000198826	0.695696	FALSE	FALSE	FALSE	FALSE
37	CDCA8	GO cell cycle	301.574	-1.78372	0.611418	2.91735	0.018841	ENSG00000134690	0.592558	FALSE	TRUE	FALSE	FALSE
38	NDRG4		176.371	1.91294	0.656115	-2.91556	0.018928	ENSG00000103034	-1.40504	FALSE	FALSE	FALSE	FALSE
39	NDC80	GO cell cycle	251.648	-1.78764	0.621036	2.87848	0.020872	ENSG00000080986	0.625422	FALSE	TRUE	TRUE	FALSE
40	KIF11	GO cell cycle	616.76	-1.5423	0.53587	2.87812	0.020885	ENSG00000138160	0.5877	FALSE	TRUE	TRUE	FALSE
41	KIFC1	GO cell cycle	317.5	-1.65407	0.575544	2.87393	0.021123	ENSG00000237649	0.586048	FALSE	TRUE	TRUE	FALSE
42	CENPE	GO cell cycle	406.605	-1.6837	0.587477	2.86598	0.021538	ENSG00000138778	0.799442	FALSE	TRUE	FALSE	FALSE
43	CLU	GO regulation of proteasomal-ubiquitin dependent protein process	5594.51	1.78985	0.624976	-2.86387	0.021646	ENSG00000120885	-0.741111	FALSE	FALSE	FALSE	TRUE
44	KIF15	GO cell cycle	169.035	-1.72525	0.607735	2.83882	0.023095	ENSG00000163808	0.712895	TRUE	TRUE	FALSE	FALSE
45	MKI67	GO cell cycle	2232.77	-1.80303	0.643654	2.80124	0.025322	ENSG00000148773	0.634905	FALSE	TRUE	FALSE	FALSE
46	GTSE1	GO cell cycle	262.788	-1.56348	0.563127	2.77643	0.026956	ENSG00000075218	0.70214	FALSE	TRUE	FALSE	FALSE
47	UBE2H		1385.19	1.11552	0.402483	-2.7716	0.027264	ENSG00000186591	-0.38584	FALSE	FALSE	FALSE	FALSE
48	KIF22	GO cell cycle	446.359	-1.16454	0.429063	2.71415	0.031539	ENSG00000079616	0.519308	FALSE	TRUE	FALSE	FALSE
49	CDC20	GO cell cycle	640.418	-1.35432	0.505478	2.6793	0.034471	ENSG00000117399	0.44949	FALSE	TRUE	FALSE	FALSE
50	OIP5	GO cell cycle	71.0673	-1.50464	0.569524	2.64193	0.037687	ENSG00000104147	0.712756	TRUE	TRUE	FALSE	FALSE
51	MMS22L		208.819	-1.1715	0.446157	2.62575	0.039233	ENSG00000146263	0.518031	FALSE	FALSE	FALSE	FALSE
52	CCNB1	GO regulation of proteasomal-ubiquitin dependent protein process	1148.55	-1.10214	0.422934	2.60593	0.041071	ENSG00000134057	0.635592	FALSE	TRUE	TRUE	TRUE
53	DBF4	GO cell cycle	284.634	-0.961928	0.37002	2.59966	0.041682	ENSG00000006634	0.546218	FALSE	TRUE	FALSE	FALSE
54	CDKN1A	GO cell cycle	2282.07	1.62021	0.638195	-2.53874	0.048052	ENSG00000124762	-0.67798	FALSE	TRUE	FALSE	FALSE
55	SPAG5	GO cell cycle	491.695	-1.30565	0.535851	2.4366	0.060018	ENSG00000076382	0.623076	FALSE	TRUE	TRUE	FALSE
56	AVPI1	GO cell cycle	161.368	-0.921779	0.386976	2.382	0.067347	ENSG00000119986	0.54726	FALSE	TRUE	FALSE	FALSE
57	HMMR	GO cell cycle	497.843	-1.47079	0.621714	2.36571	0.069489	ENSG00000072571	0.811807	TRUE	TRUE	FALSE	FALSE
58	SEMA7A		71.3713	1.66028	0.720086	-2.30567	0.07866	ENSG00000138623	-1.21254	FALSE	FALSE	FALSE	FALSE
59	TTK	GO regulation of proteasomal-ubiquitin dependent protein process	275.521	-1.31708	0.571424	2.3049	0.078806	ENSG00000112742	0.682089	TRUE	TRUE	TRUE	TRUE
60	AURKB	GO cell cycle	275.043	-1.13286	0.496471	2.28183	0.082683	ENSG00000178999	0.751024	TRUE	TRUE	TRUE	FALSE
61	ASF1B		271.656	-1.3556	0.600027	2.25923	0.0865	ENSG00000105011	0.617632	FALSE	FALSE	FALSE	FALSE
62	SNHG3		307.357	-0.616292	0.277737	2.21898	0.093611	ENSG00000242125	0.48472	FALSE	FALSE	FALSE	FALSE
63	BRCA1	GO cell cycle	407.775	-1.04797	0.475054	2.20601	0.095989	ENSG00000012048	0.767634	FALSE	TRUE	FALSE	FALSE
