# Supplementary material for: Renal medullary carcinomas depend upon SMARCB1 loss and are sensitive to proteasome inhibition
Source: eLife. 2019 Mar 12;8:e44161. doi: 10.7554/eLife.44161 (PMC6436895; doi:10.7554/eLife.44161)
Supplement: Figure 5—source data 1. [file elife-44161-fig5-data1.xlsx]

## Sheet: Figure 5-source data 1
	Gene	EffectSize	Avg	t_stat	p.value	q.value	log_odds	min_samples	p.left	p.right	q.left	q.right
1	UBE2C (11065)	-0.423	-0.41	-3.705	0	0.192	0.028	3	0	1	0.293	1
2	PCNT (5116)	-0.228	-0.273	-2.43	0.015	1	-3.048	3	0.008	0.992	0.895	0.999
3	LMNB2 (84823)	-0.149	0.045	-2.28	0.023	1	-3.328	3	0.011	0.989	0.895	0.997
4	SEPHS1 (22929)	-0.221	-0.335	-2.245	0.025	1	-3.391	3	0.013	0.987	0.895	0.997
5	STIL (6491)	-0.262	-0.574	-2.164	0.031	1	-3.534	3	0.015	0.985	0.895	0.997
6	NOP2 (4839)	-0.201	-1.003	-2.124	0.034	1	-3.601	3	0.017	0.983	0.895	0.997
7	MAPK11 (5600)	-0.106	0.079	-2.012	0.045	1	-3.786	3	0.022	0.978	0.895	0.996
8	CCNB1 (891)	0.209	-0.632	1.944	0.052	1	-3.893	3	0.974	0.026	0.99	0.996
9	NUSAP1 (51203)	-0.125	-0.082	-1.897	0.058	1	-3.964	3	0.029	0.971	0.895	0.996
10	DDX55 (57696)	-0.184	-1.151	-1.87	0.062	1	-4.006	3	0.031	0.969	0.895	0.996
11	PLK1 (5347)	0.208	-1.322	1.779	0.076	1	-4.138	3	0.962	0.038	0.984	0.996
12	RRM2 (6241)	0.246	-1.498	1.767	0.078	1	-4.154	3	0.961	0.039	0.984	0.996
13	CENPE (1062)	-0.139	-0.519	-1.549	0.122	1	-4.444	3	0.061	0.939	0.895	0.996
14	TNNI3 (7137)	-0.078	-0.078	-1.53	0.127	1	-4.466	3	0.063	0.937	0.895	0.996
15	MCM6 (4175)	-0.189	-0.802	-1.504	0.133	1	-4.499	3	0.067	0.933	0.895	0.996
16	NCAPD2 (9918)	-0.132	-0.766	-1.48	0.139	1	-4.526	3	0.07	0.93	0.895	0.996
17	SRD5A3 (79644)	-0.147	-0.336	-1.415	0.158	1	-4.602	3	0.079	0.921	0.895	0.996
18	WRN (7486)	0.155	-0.136	1.407	0.16	1	-4.611	3	0.92	0.08	0.968	0.996
19	NQO2 (4835)	0.075	0.091	1.385	0.167	1	-4.636	3	0.917	0.083	0.967	0.996
20	TPX2 (22974)	-0.148	-0.95	-1.346	0.179	1	-4.678	3	0.089	0.911	0.895	0.996
21	BRI3BP (140707)	-0.089	-0.038	-1.345	0.179	1	-4.679	3	0.09	0.91	0.895	0.996
22	GNL3 (26354)	-0.115	-0.667	-1.33	0.184	1	-4.696	3	0.092	0.908	0.895	0.996
23	OIP5 (11339)	-0.182	-0.872	-1.319	0.188	1	-4.707	3	0.094	0.906	0.895	0.996
24	ORC1 (4998)	-0.106	-0.666	-1.318	0.188	1	-4.708	3	0.094	0.906	0.895	0.996
25	MCM4 (4173)	-0.127	-0.94	-1.314	0.189	1	-4.712	3	0.095	0.905	0.895	0.996
26	CCNF (899)	-0.161	-0.111	-1.31	0.191	1	-4.716	3	0.095	0.905	0.895	0.996
27	MYC (4609)	0.253	-1.406	1.298	0.195	1	-4.729	3	0.903	0.097	0.964	0.996
28	NUP85 (79902)	-0.123	-1.021	-1.295	0.196	1	-4.732	3	0.098	0.902	0.895	0.996
29	FADS1 (3992)	0.068	-0.028	1.26	0.208	1	-4.768	3	0.896	0.104	0.961	0.996
30	FOXM1 (2305)	0.121	-0.305	1.258	0.209	1	-4.77	3	0.896	0.104	0.961	0.996
31	ZNF354B (117608)	-0.086	0.144	-1.257	0.209	1	-4.771	3	0.105	0.895	0.895	0.996
32	PSMD3 (5709)	0.123	-1.111	1.255	0.21	1	-4.773	3	0.895	0.105	0.961	0.996
33	FOSL1 (8061)	0.188	-0.272	1.247	0.213	1	-4.781	3	0.893	0.107	0.96	0.996
34	GTSE1 (51512)	0.115	-0.266	1.18	0.238	1	-4.846	3	0.881	0.119	0.956	0.996
35	REEP4 (80346)	-0.092	0.063	-1.167	0.244	1	-4.858	3	0.122	0.878	0.895	0.996
36	PER1 (5187)	-0.084	0.228	-1.166	0.244	1	-4.859	3	0.122	0.878	0.895	0.996
37	GART (2618)	-0.172	-0.219	-1.131	0.259	1	-4.892	3	0.129	0.871	0.895	0.996
38	NCAPG (64151)	0.133	-1.323	1.124	0.262	1	-4.898	3	0.869	0.131	0.953	0.996
39	BIRC5 (332)	0.089	-1.206	1.088	0.277	1	-4.93	3	0.862	0.138	0.951	0.996
40	DDX11 (1663)	-0.104	-0.753	-1.086	0.278	1	-4.931	3	0.139	0.861	0.895	0.996
41	POLRMT (5442)	-0.132	-0.526	-1.079	0.281	1	-4.938	3	0.141	0.859	0.895	0.996
42	CKS2 (1164)	0.104	-0.19	1.074	0.283	1	-4.941	3	0.858	0.142	0.95	0.996
43	WDR62 (284403)	-0.092	-0.199	-1.074	0.283	1	-4.942	3	0.142	0.858	0.895	0.996
44	KIFC1 (3833)	-0.083	-0.18	-1.07	0.285	1	-4.945	3	0.143	0.857	0.895	0.996
45	NEK2 (4751)	-0.091	-0.209	-1.018	0.309	1	-4.988	3	0.154	0.846	0.895	0.996
46	SNRPA (6626)	-0.107	-0.373	-1.007	0.314	1	-4.997	3	0.157	0.843	0.895	0.996
47	RPP25 (54913)	-0.095	0.265	-1.006	0.315	1	-4.998	3	0.157	0.843	0.895	0.996
48	SKA1 (220134)	0.105	-0.482	0.999	0.318	1	-5.004	3	0.841	0.159	0.947	0.996
49	CEP55 (55165)	-0.122	-0.409	-0.993	0.321	1	-5.009	3	0.161	0.839	0.895	0.996
50	SRXN1 (140809)	-0.082	-0.179	-0.985	0.325	1	-5.015	3	0.163	0.837	0.895	0.996
51	ODF2 (4957)	-0.068	0.027	-0.978	0.329	1	-5.021	3	0.164	0.836	0.895	0.996
52	C3orf14 (57415)	-0.077	0.227	-0.967	0.334	1	-5.029	3	0.167	0.833	0.895	0.996
53	XRCC2 (7516)	-0.134	-0.491	-0.963	0.336	1	-5.033	3	0.168	0.832	0.895	0.996
54	PSRC1 (84722)	0.066	-0.221	0.907	0.365	1	-5.075	3	0.818	0.182	0.942	0.996
55	PPAT (5471)	-0.141	-0.448	-0.906	0.365	1	-5.075	3	0.183	0.817	0.895	0.996
56	QPCTL (54814)	-0.06	-0.081	-0.904	0.366	1	-5.076	3	0.183	0.817	0.895	0.996
57	PRR11 (55771)	0.056	-0.073	0.887	0.375	1	-5.089	3	0.812	0.188	0.94	0.996
58	E2F2 (1870)	-0.052	-0.088	-0.885	0.376	1	-5.09	3	0.188	0.812	0.895	0.996
59	C1orf109 (54955)	-0.155	-1.443	-0.859	0.39	1	-5.108	3	0.195	0.805	0.895	0.996
60	PKMYT1 (9088)	0.12	-0.83	0.827	0.408	1	-5.13	3	0.796	0.204	0.936	0.996
61	ADAT2 (134637)	-0.108	-0.594	-0.826	0.409	1	-5.131	3	0.204	0.796	0.895	0.996
62	ABHD15 (116236)	-0.072	-0.134	-0.815	0.415	1	-5.138	3	0.208	0.792	0.895	0.996
63	DNAJA3 (9093)	-0.077	-0.666	-0.802	0.423	1	-5.146	3	0.211	0.789	0.895	0.996
64	KIF11 (3832)	-0.09	-1.478	-0.798	0.425	1	-5.149	3	0.213	0.787	0.895	0.996
65	SMCR8 (140775)	0.055	-0.262	0.794	0.427	1	-5.151	3	0.786	0.214	0.933	0.996
66	CDC6 (990)	-0.068	-0.956	-0.77	0.442	1	-5.166	3	0.221	0.779	0.895	0.996
67	QTRT1 (81890)	0.055	-0.13	0.767	0.443	1	-5.168	3	0.778	0.222	0.931	0.996
68	ARRDC2 (27106)	-0.051	-0.147	-0.761	0.447	1	-5.172	3	0.224	0.776	0.895	0.996
69	ANLN (54443)	-0.089	-0.477	-0.752	0.453	1	-5.178	3	0.226	0.774	0.895	0.996
70	AURKB (9212)	-0.072	-1.128	-0.727	0.467	1	-5.192	3	0.234	0.766	0.895	0.996
71	SACS (26278)	-0.058	-0.051	-0.724	0.47	1	-5.194	3	0.235	0.765	0.895	0.996
72	WBSCR22 (114049)	-0.065	-1.115	-0.716	0.474	1	-5.199	3	0.237	0.763	0.895	0.996
73	DDX39A (10212)	-0.062	-0.233	-0.713	0.476	1	-5.201	3	0.238	0.762	0.895	0.996
74	SLC29A1 (2030)	0.038	-0.036	0.706	0.481	1	-5.205	3	0.76	0.24	0.926	0.996
75	ZFP30 (22835)	-0.049	0.069	-0.689	0.491	1	-5.214	3	0.245	0.755	0.895	0.996
76	FCHO1 (23149)	-0.052	-0.18	-0.68	0.497	1	-5.219	3	0.248	0.752	0.895	0.996
77	SLC25A15 (10166)	-0.039	-0.002	-0.677	0.499	1	-5.221	3	0.249	0.751	0.895	0.996
78	PTP4A1 (7803)	-0.061	-0.154	-0.676	0.499	1	-5.221	3	0.25	0.75	0.895	0.996
79	ARHGAP11A (9824)	0.06	-0.24	0.67	0.503	1	-5.224	3	0.749	0.251	0.924	0.996
80	PDCD11 (22984)	-0.058	-1.049	-0.664	0.507	1	-5.228	3	0.254	0.746	0.895	0.996
81	LRRC58 (116064)	0.038	0.018	0.654	0.514	1	-5.233	3	0.743	0.257	0.924	0.996
82	HCN3 (57657)	-0.042	-0.058	-0.653	0.514	1	-5.233	3	0.257	0.743	0.895	0.996
83	DPAGT1 (1798)	-0.101	-1.396	-0.652	0.515	1	-5.234	3	0.257	0.743	0.895	0.996
84	VPS4A (27183)	0.092	-0.317	0.647	0.518	1	-5.236	3	0.741	0.259	0.924	0.996
85	MCM2 (4171)	-0.053	-1.05	-0.64	0.522	1	-5.24	3	0.261	0.739	0.895	0.996
86	FAM208B (54906)	0.05	-0.044	0.639	0.523	1	-5.241	3	0.738	0.262	0.923	0.996
87	SDCCAG3 (10807)	0.04	-0.087	0.638	0.524	1	-5.241	3	0.738	0.262	0.923	0.996
88	NAT8L (339983)	-0.047	-0.037	-0.616	0.538	1	-5.252	3	0.269	0.731	0.895	0.996
89	AHCTF1 (25909)	0.052	-0.828	0.611	0.542	1	-5.255	3	0.729	0.271	0.923	0.996
90	DLGAP5 (9787)	-0.054	-0.169	-0.592	0.554	1	-5.264	3	0.277	0.723	0.895	0.996
91	PTRH2 (51651)	0.036	-0.056	0.589	0.556	1	-5.265	3	0.722	0.278	0.922	0.996
92	ZNF367 (195828)	0.05	-0.198	0.587	0.557	1	-5.266	3	0.721	0.279	0.922	0.996
93	ZNF569 (148266)	-0.041	-0.041	-0.577	0.564	1	-5.271	3	0.282	0.718	0.895	0.996
94	UBE2S (27338)	-0.07	-0.327	-0.563	0.574	1	-5.277	3	0.287	0.713	0.895	0.996
95	HSD3B7 (80270)	-0.041	-0.205	-0.549	0.583	1	-5.284	3	0.292	0.708	0.895	0.996
96	PRPF4 (9128)	-0.046	-0.822	-0.548	0.584	1	-5.284	3	0.292	0.708	0.895	0.996
97	MMS22L (253714)	-0.063	-1.329	-0.532	0.595	1	-5.291	3	0.298	0.702	0.895	0.996
98	NRARP (441478)	-0.04	-0.127	-0.528	0.598	1	-5.293	3	0.299	0.701	0.895	0.996
99	TACC3 (10460)	0.064	-0.486	0.517	0.605	1	-5.297	3	0.697	0.303	0.916	0.996
100	ASF1A (25842)	-0.055	-0.278	-0.492	0.623	1	-5.307	3	0.311	0.689	0.895	0.996
101	B4GALNT1 (2583)	-0.032	-0.097	-0.483	0.629	1	-5.311	3	0.315	0.685	0.895	0.996
102	PUS7 (54517)	0.032	0.002	0.482	0.63	1	-5.311	3	0.685	0.315	0.913	0.996
103	DHRS13 (147015)	0.03	-0.117	0.48	0.631	1	-5.312	3	0.684	0.316	0.913	0.996
104	TIPIN (54962)	-0.041	-0.625	-0.471	0.638	1	-5.315	3	0.319	0.681	0.895	0.996
105	FMNL1 (752)	0.029	-0.205	0.466	0.641	1	-5.317	3	0.679	0.321	0.912	0.996
106	ZNF239 (8187)	0.023	-0.049	0.461	0.645	1	-5.319	3	0.678	0.322	0.912	0.996
107	GNPDA1 (10007)	0.027	0.08	0.46	0.645	1	-5.319	3	0.677	0.323	0.912	0.996
108	MIS18A (54069)	-0.051	-1.178	-0.46	0.646	1	-5.32	3	0.323	0.677	0.895	0.996
109	MKI67 (4288)	0.036	-0.055	0.458	0.647	1	-5.32	3	0.677	0.323	0.912	0.996
110	RPF2 (84154)	-0.058	-0.685	-0.444	0.657	1	-5.325	3	0.329	0.671	0.895	0.996
111	SEC11C (90701)	-0.033	0.239	-0.44	0.66	1	-5.327	3	0.33	0.67	0.895	0.996
112	SPAG5 (10615)	0.035	-0.312	0.437	0.662	1	-5.328	3	0.669	0.331	0.911	0.996
113	CDT1 (81620)	-0.046	-1.066	-0.427	0.67	1	-5.331	3	0.335	0.665	0.895	0.996
114	KIF22 (3835)	-0.036	-0.324	-0.409	0.682	1	-5.337	3	0.341	0.659	0.895	0.996
115	CCDC47 (57003)	0.025	-0.081	0.399	0.69	1	-5.341	3	0.655	0.345	0.909	0.996
116	SH2D5 (400745)	0.021	-0.042	0.394	0.694	1	-5.342	3	0.653	0.347	0.909	0.996
117	NBEAL2 (23218)	-0.022	0.065	-0.385	0.7	1	-5.345	3	0.35	0.65	0.895	0.996
118	H2AFX (3014)	-0.045	-0.541	-0.38	0.704	1	-5.347	3	0.352	0.648	0.895	0.996
119	KIF15 (56992)	-0.03	-0.224	-0.376	0.707	1	-5.348	3	0.354	0.646	0.895	0.996
120	GCLM (2730)	-0.027	-0.01	-0.375	0.708	1	-5.348	3	0.354	0.646	0.895	0.996
121	CD320 (51293)	-0.028	-0.103	-0.371	0.711	1	-5.349	3	0.355	0.645	0.895	0.996
122	ORC6 (23594)	0.046	-1.167	0.363	0.717	1	-5.352	3	0.641	0.359	0.907	0.996
123	PNN (5411)	0.031	-0.63	0.359	0.72	1	-5.353	3	0.64	0.36	0.907	0.996
124	DONSON (29980)	-0.039	-1.42	-0.345	0.73	1	-5.357	3	0.365	0.635	0.895	0.996
125	CDCA5 (113130)	-0.04	-0.819	-0.343	0.731	1	-5.357	3	0.366	0.634	0.895	0.996
126	KDELC2 (143888)	0.02	-0.077	0.333	0.739	1	-5.36	3	0.63	0.37	0.906	0.996
127	CENPF (1063)	0.031	-0.252	0.315	0.753	1	-5.365	3	0.624	0.376	0.906	0.996
128	NAA15 (80155)	0.031	-0.924	0.313	0.754	1	-5.365	3	0.623	0.377	0.906	0.996
129	FGFR4 (2264)	-0.021	-0.037	-0.307	0.759	1	-5.367	3	0.379	0.621	0.895	0.996
130	TRIP13 (9319)	-0.034	-0.34	-0.306	0.76	1	-5.367	3	0.38	0.62	0.895	0.996
131	PPP1R3E (90673)	0.025	-0.235	0.305	0.76	1	-5.367	3	0.62	0.38	0.906	0.996
132	POGK (57645)	-0.016	-0.047	-0.301	0.764	1	-5.368	3	0.382	0.618	0.895	0.996
133	ARHGAP19 (84986)	-0.016	-0.043	-0.299	0.765	1	-5.369	3	0.382	0.618	0.895	0.996
134	AVPI1 (60370)	0.018	-0.079	0.297	0.767	1	-5.369	3	0.617	0.383	0.906	0.996
135	ZNF518B (85460)	-0.017	0.091	-0.294	0.769	1	-5.37	3	0.384	0.616	0.895	0.996
136	CDCA8 (55143)	0.035	-1.371	0.281	0.779	1	-5.373	3	0.611	0.389	0.906	0.996
137	GTPBP4 (23560)	-0.028	-1.029	-0.28	0.779	1	-5.373	3	0.39	0.61	0.895	0.996
138	BUB1 (699)	-0.021	-0.599	-0.274	0.785	1	-5.375	3	0.392	0.608	0.895	0.996
139	KREMEN2 (79412)	0.021	-0.14	0.27	0.787	1	-5.375	3	0.607	0.393	0.906	0.996
140	ADCY3 (109)	0.021	-0.283	0.265	0.791	1	-5.376	3	0.605	0.395	0.906	0.996
141	KIF2C (11004)	-0.029	-0.373	-0.255	0.799	1	-5.378	3	0.399	0.601	0.895	0.996
142	TMEM194A (23306)	0.014	-0.023	0.252	0.801	1	-5.379	3	0.6	0.4	0.906	0.996
143	NDC80 (10403)	0.024	-1.082	0.251	0.802	1	-5.379	3	0.599	0.401	0.906	0.996
144	RRN3 (54700)	-0.021	-0.876	-0.239	0.811	1	-5.382	3	0.406	0.594	0.895	0.996
145	NPM3 (10360)	-0.018	-0.364	-0.224	0.822	1	-5.384	3	0.411	0.589	0.895	0.996
146	HMMR (3161)	0.016	0.022	0.209	0.835	1	-5.387	3	0.583	0.417	0.905	0.996
147	HMOX1 (3162)	0.012	0.062	0.201	0.841	1	-5.388	3	0.58	0.42	0.904	0.996
148	TMEM52 (339456)	-0.015	-0.13	-0.2	0.841	1	-5.389	3	0.421	0.579	0.895	0.996
149	CKS1B (1163)	-0.021	-0.197	-0.187	0.851	1	-5.39	3	0.426	0.574	0.895	0.996
150	HJURP (55355)	-0.018	-0.684	-0.174	0.862	1	-5.392	3	0.431	0.569	0.895	0.996
151	PER3 (8863)	0.009	-0.021	0.15	0.881	1	-5.396	3	0.56	0.44	0.902	0.996
152	GINS2 (51659)	0.012	-1.492	0.137	0.891	1	-5.397	3	0.555	0.445	0.902	0.996
153	PAQR4 (124222)	-0.01	-0.18	-0.128	0.898	1	-5.398	3	0.449	0.551	0.895	0.996
154	CDC20 (991)	0.014	-1.222	0.125	0.9	1	-5.398	3	0.55	0.45	0.901	0.996
155	NLN (57486)	-0.008	-0.043	-0.124	0.902	1	-5.398	3	0.451	0.549	0.895	0.996
156	CHAF1B (8208)	0.012	-1.489	0.115	0.909	1	-5.399	3	0.546	0.454	0.901	0.996
157	PRX (57716)	0.009	-0.187	0.114	0.909	1	-5.399	3	0.545	0.455	0.901	0.996
158	EXO1 (9156)	0.01	-0.119	0.106	0.916	1	-5.4	3	0.542	0.458	0.901	0.996
159	TMEM121 (80757)	0.007	-0.102	0.104	0.917	1	-5.4	3	0.541	0.459	0.9	0.996
160	BAZ1B (9031)	-0.008	-0.263	-0.093	0.926	1	-5.401	3	0.463	0.537	0.895	0.996
161	MAK16 (84549)	-0.008	-1.307	-0.093	0.926	1	-5.401	3	0.463	0.537	0.895	0.996
162	MYBL2 (4605)	0.012	-0.555	0.087	0.931	1	-5.402	3	0.535	0.465	0.9	0.996
163	URB1 (9875)	0.006	-1.113	0.071	0.943	1	-5.403	3	0.528	0.472	0.9	0.996
164	TOP2A (7153)	-0.008	-1.275	-0.071	0.943	1	-5.403	3	0.472	0.528	0.895	0.996
165	ASF1B (55723)	-0.006	-0.428	-0.061	0.951	1	-5.403	3	0.476	0.524	0.895	0.996
166	SAPCD2 (89958)	0.004	-0.033	0.06	0.952	1	-5.403	3	0.524	0.476	0.9	0.996
167	ABCE1 (6059)	0.006	-0.852	0.045	0.964	1	-5.404	3	0.518	0.482	0.899	0.996
168	TTK (7272)	-0.005	-0.712	-0.041	0.968	1	-5.404	3	0.484	0.516	0.896	0.996
169	PIGU (128869)	0.003	-0.104	0.039	0.969	1	-5.404	3	0.515	0.485	0.899	0.996
170	NOP16 (51491)	0.003	-0.96	0.033	0.973	1	-5.404	3	0.513	0.487	0.899	0.996
171	PCF11 (51585)	-0.003	-0.976	-0.024	0.981	1	-5.404	3	0.49	0.51	0.896	0.996
172	PBK (55872)	-0.001	0.02	-0.022	0.982	1	-5.404	3	0.491	0.509	0.896	0.996
173	BYSL (705)	0.002	-0.996	0.022	0.983	1	-5.404	3	0.509	0.491	0.898	0.996
174	CCDC86 (79080)	0.001	-0.752	0.012	0.991	1	-5.405	3	0.505	0.495	0.898	0.996
175	EPOR (2057)	0.001	-0.114	0.011	0.991	1	-5.405	3	0.505	0.495	0.898	0.996
176	BRCA1 (672)	-0.001	-0.545	-0.008	0.994	1	-5.405	3	0.497	0.503	0.897	0.996
177	DDX51 (317781)	0.001	-0.762	0.007	0.995	1	-5.405	3	0.503	0.497	0.898	0.996
