# Supplementary material for: Renal medullary carcinomas depend upon SMARCB1 loss and are sensitive to proteasome inhibition
Source: eLife. 2019 Mar 12;8:e44161. doi: 10.7554/eLife.44161 (PMC6436895; doi:10.7554/eLife.44161)
Supplement: Supplementary file 1. [file elife-44161-supp1.xlsx]

## Sheet: 1 MuTect2-COSMIC
Supp Table 1: MuTect2-COSMIC
rank	gene	description	n	cos	n_cos	N_cos	cos_ev	p	q
1	TPR	translocated promoter region (to activated MET oncogene)	4	5	4	45	4	3.33067e-16	1.51312e-12
2	TP53	tumor protein p53	9	356	9	3204	4950	2.66453e-14	6.05249e-11
3	CIC	capicua homolog (Drosophila)	1	4	1	36	0	6.90709e-05	0.104596
4	A4GNT	alpha-1,4-N-acetylglucosaminyltransferase	0	0	0	0	0	1	1
5	AACS	acetoacetyl-CoA synthetase	0	0	0	0	0	1	1
6	ABCA9	ATP-binding cassette, sub-family A (ABC1), member 9	0	0	0	0	0	1	1
7	ABCC10	ATP-binding cassette, sub-family C (CFTR/MRP), member 10	0	0	0	0	0	1	1
8	ABCF2	ATP-binding cassette, sub-family F (GCN20), member 2	0	0	0	0	0	1	1
9	ABHD2	abhydrolase domain containing 2	0	0	0	0	0	1	1
10	ABHD4	abhydrolase domain containing 4	0	0	0	0	0	1	1
11	ACADS	acyl-Coenzyme A dehydrogenase, C-2 to C-3 short chain	0	0	0	0	0	1	1
12	ACOT11	acyl-CoA thioesterase 11	0	0	0	0	0	1	1
13	ACRBP	acrosin binding protein	0	0	0	0	0	1	1
14	ACTG1	actin, gamma 1	0	0	0	0	0	1	1
15	ACTR10	actin-related protein 10 homolog (S. cerevisiae)	0	0	0	0	0	1	1
16	ACTR1A	ARP1 actin-related protein 1 homolog A, centractin alpha (yeast)	0	0	0	0	0	1	1
17	ADA	adenosine deaminase	0	0	0	0	0	1	1
18	ADAM20	ADAM metallopeptidase domain 20	0	0	0	0	0	1	1
19	ADAMTS9	ADAM metallopeptidase with thrombospondin type 1 motif, 9	0	0	0	0	0	1	1
20	ADAMTSL1	ADAMTS-like 1	0	0	0	0	0	1	1
21	ADCY4	adenylate cyclase 4	0	0	0	0	0	1	1
22	ADH1A	alcohol dehydrogenase 1A (class I), alpha polypeptide	0	0	0	0	0	1	1
23	ADK	adenosine kinase	0	0	0	0	0	1	1
24	ADM	adrenomedullin	0	0	0	0	0	1	1
25	AGPAT1	1-acylglycerol-3-phosphate O-acyltransferase 1 (lysophosphatidic acid acyltransferase, alpha)	0	0	0	0	0	1	1
26	AHDC1	AT hook, DNA binding motif, containing 1	0	0	0	0	0	1	1
27	AK5	adenylate kinase 5	0	0	0	0	0	1	1
28	AKAP10	A kinase (PRKA) anchor protein 10	0	0	0	0	0	1	1
29	ALDH18A1	aldehyde dehydrogenase 18 family, member A1	0	0	0	0	0	1	1
30	ALDOB	aldolase B, fructose-bisphosphate	0	0	0	0	0	1	1
31	ALG13	asparagine-linked glycosylation 13 homolog (S. cerevisiae)	1	0	0	0	0	1	1
32	ALKBH1	alkB, alkylation repair homolog 1 (E. coli)	0	0	0	0	0	1	1
33	ALPL	alkaline phosphatase, liver/bone/kidney	0	0	0	0	0	1	1
34	ANKRD26	ankyrin repeat domain 26	0	0	0	0	0	1	1
35	ANO7	anoctamin 7	0	0	0	0	0	1	1
36	ANP32D	acidic (leucine-rich) nuclear phosphoprotein 32 family, member D	0	0	0	0	0	1	1
37	AP3B1	adaptor-related protein complex 3, beta 1 subunit	0	0	0	0	0	1	1
38	APBA1	amyloid beta (A4) precursor protein-binding, family A, member 1 (X11)	0	0	0	0	0	1	1
39	AR	androgen receptor (dihydrotestosterone receptor; testicular feminization; spinal and bulbar muscular atrophy; Kennedy disease)	0	0	0	0	0	1	1
40	ARHGAP32	Rho GTPase activating protein 32	0	0	0	0	0	1	1
41	ARHGAP4	Rho GTPase activating protein 4	0	0	0	0	0	1	1
42	ARHGEF7	Rho guanine nucleotide exchange factor (GEF) 7	0	0	0	0	0	1	1
43	ARID4B	AT rich interactive domain 4B (RBP1-like)	0	0	0	0	0	1	1
44	ARSA	arylsulfatase A	0	0	0	0	0	1	1
45	ASZ1	ankyrin repeat, SAM and basic leucine zipper domain containing 1	0	0	0	0	0	1	1
46	ATAD2B	ATPase family, AAA domain containing 2B	0	0	0	0	0	1	1
47	ATL1	atlastin GTPase 1	0	0	0	0	0	1	1
48	ATP13A1	ATPase type 13A1	0	0	0	0	0	1	1
49	ATP2A1	ATPase, Ca++ transporting, cardiac muscle, fast twitch 1	0	0	0	0	0	1	1
50	ATXN1	ataxin 1	0	0	0	0	0	1	1
51	BACH2	BTB and CNC homology 1, basic leucine zipper transcription factor 2	0	0	0	0	0	1	1
52	BAI1	brain-specific angiogenesis inhibitor 1	0	0	0	0	0	1	1
53	BCL2L14	BCL2-like 14 (apoptosis facilitator)	0	0	0	0	0	1	1
54	BDKRB2	bradykinin receptor B2	0	0	0	0	0	1	1
55	BEND2	BEN domain containing 2	0	0	0	0	0	1	1
56	BEST1	bestrophin 1	0	0	0	0	0	1	1
57	BFSP1	beaded filament structural protein 1, filensin	0	0	0	0	0	1	1
58	BIRC5	baculoviral IAP repeat-containing 5 (survivin)	0	0	0	0	0	1	1
59	BMP3	bone morphogenetic protein 3 (osteogenic)	0	0	0	0	0	1	1
60	BRPF1	bromodomain and PHD finger containing, 1	0	0	0	0	0	1	1
61	BSN	bassoon (presynaptic cytomatrix protein)	0	0	0	0	0	1	1
62	BST1	bone marrow stromal cell antigen 1	0	0	0	0	0	1	1
63	BTAF1	BTAF1 RNA polymerase II, B-TFIID transcription factor-associated, 170kDa (Mot1 homolog, S. cerevisiae)	0	0	0	0	0	1	1
64	BTBD1	BTB (POZ) domain containing 1	0	0	0	0	0	1	1
65	BTNL9	butyrophilin-like 9	0	0	0	0	0	1	1
66	BUB1B	BUB1 budding uninhibited by benzimidazoles 1 homolog beta (yeast)	0	0	0	0	0	1	1
67	C10orf81	chromosome 10 open reading frame 81	0	0	0	0	0	1	1
68	C12orf42	chromosome 12 open reading frame 42	0	0	0	0	0	1	1
69	C12orf5	chromosome 12 open reading frame 5	0	0	0	0	0	1	1
70	C12orf68	chromosome 12 open reading frame 68	0	0	0	0	0	1	1
71	C14orf159	chromosome 14 open reading frame 159	0	0	0	0	0	1	1
72	C14orf38	chromosome 14 open reading frame 38	0	0	0	0	0	1	1
73	C14orf43	chromosome 14 open reading frame 43	0	0	0	0	0	1	1
74	C1orf158	chromosome 1 open reading frame 158	0	0	0	0	0	1	1
75	C1orf59	chromosome 1 open reading frame 59	0	0	0	0	0	1	1
76	C1orf68	chromosome 1 open reading frame 68	0	0	0	0	0	1	1
77	C22orf24	chromosome 22 open reading frame 24	0	0	0	0	0	1	1
78	C2orf68	chromosome 2 open reading frame 68	0	0	0	0	0	1	1
79	C3orf14	chromosome 3 open reading frame 14	0	0	0	0	0	1	1
80	C3orf63	chromosome 3 open reading frame 63	0	0	0	0	0	1	1
81	C4orf49		0	0	0	0	0	1	1
82	C6orf150	chromosome 6 open reading frame 150	0	0	0	0	0	1	1
83	C6orf165	chromosome 6 open reading frame 165	0	0	0	0	0	1	1
84	CAB39	calcium binding protein 39	0	0	0	0	0	1	1
85	CABIN1	calcineurin binding protein 1	0	0	0	0	0	1	1
86	CABP1	calcium binding protein 1	0	0	0	0	0	1	1
87	CACNA1E	calcium channel, voltage-dependent, R type, alpha 1E subunit	1	0	0	0	0	1	1
88	CACNA1I	calcium channel, voltage-dependent, T type, alpha 1I subunit	0	0	0	0	0	1	1
89	CACNA1S	calcium channel, voltage-dependent, L type, alpha 1S subunit	0	0	0	0	0	1	1
90	CACNG4	calcium channel, voltage-dependent, gamma subunit 4	0	0	0	0	0	1	1
91	CALM1	calmodulin 1 (phosphorylase kinase, delta)	0	0	0	0	0	1	1
92	CAPZA3	capping protein (actin filament) muscle Z-line, alpha 3	1	0	0	0	0	1	1
93	CARD14	caspase recruitment domain family, member 14	0	0	0	0	0	1	1
94	CARD9	caspase recruitment domain family, member 9	0	0	0	0	0	1	1
95	CASP10	caspase 10, apoptosis-related cysteine peptidase	0	0	0	0	0	1	1
96	CCDC135	coiled-coil domain containing 135	0	0	0	0	0	1	1
97	CCDC157	coiled-coil domain containing 157	0	0	0	0	0	1	1
98	CCDC22	coiled-coil domain containing 22	0	0	0	0	0	1	1
99	CCR2	chemokine (C-C motif) receptor 2	0	0	0	0	0	1	1
100	CCR5	chemokine (C-C motif) receptor 5	0	0	0	0	0	1	1
101	CDH24	cadherin-like 24	1	0	0	0	0	1	1
102	CDK16	cyclin-dependent kinase 16	0	0	0	0	0	1	1
103	CDK4	cyclin-dependent kinase 4	0	0	0	0	0	1	1
104	CDKN1C	cyclin-dependent kinase inhibitor 1C (p57, Kip2)	0	0	0	0	0	1	1
105	CDX2	caudal type homeobox 2	0	0	0	0	0	1	1
106	CEACAM1	carcinoembryonic antigen-related cell adhesion molecule 1 (biliary glycoprotein)	0	0	0	0	0	1	1
107	CEACAM18	carcinoembryonic antigen-related cell adhesion molecule 18	0	0	0	0	0	1	1
108	CERK	ceramide kinase	0	0	0	0	0	1	1
109	CFH	complement factor H	0	0	0	0	0	1	1
110	CFTR	cystic fibrosis transmembrane conductance regulator (ATP-binding cassette sub-family C, member 7)	0	0	0	0	0	1	1
111	CHDH	choline dehydrogenase	0	0	0	0	0	1	1
112	CHI3L2	chitinase 3-like 2	0	0	0	0	0	1	1
113	CHIC2	cysteine-rich hydrophobic domain 2	0	0	0	0	0	1	1
114	CHRNA4	cholinergic receptor, nicotinic, alpha 4	0	0	0	0	0	1	1
115	CIITA	class II, major histocompatibility complex, transactivator	0	0	0	0	0	1	1
116	CLASP1	cytoplasmic linker associated protein 1	0	0	0	0	0	1	1
117	CLCN4	chloride channel 4	0	0	0	0	0	1	1
118	CLEC4E	C-type lectin domain family 4, member E	0	0	0	0	0	1	1
119	CLIC1	chloride intracellular channel 1	0	0	0	0	0	1	1
120	CLTA	clathrin, light chain (Lca)	0	0	0	0	0	1	1
121	CMTM3	CKLF-like MARVEL transmembrane domain containing 3	0	0	0	0	0	1	1
122	CNNM2	cyclin M2	0	0	0	0	0	1	1
123	CNOT10	CCR4-NOT transcription complex, subunit 10	0	0	0	0	0	1	1
124	CNTNAP2	contactin associated protein-like 2	0	0	0	0	0	1	1
125	COL11A2	collagen, type XI, alpha 2	0	0	0	0	0	1	1
126	COPB1	coatomer protein complex, subunit beta 1	0	0	0	0	0	1	1
127	COTL1	coactosin-like 1 (Dictyostelium)	0	0	0	0	0	1	1
128	CPB1	carboxypeptidase B1 (tissue)	0	0	0	0	0	1	1
129	CPN1	carboxypeptidase N, polypeptide 1	0	0	0	0	0	1	1
130	CPNE4	copine IV	0	0	0	0	0	1	1
131	CPT1B	carnitine palmitoyltransferase 1B (muscle)	0	0	0	0	0	1	1
132	CPT1C	carnitine palmitoyltransferase 1C	0	0	0	0	0	1	1
133	CREB1	cAMP responsive element binding protein 1	0	0	0	0	0	1	1
134	CRISP3	cysteine-rich secretory protein 3	0	0	0	0	0	1	1
135	CRK	v-crk sarcoma virus CT10 oncogene homolog (avian)	0	0	0	0	0	1	1
136	CSNK2A2	casein kinase 2, alpha prime polypeptide	0	0	0	0	0	1	1
137	CSTF1	cleavage stimulation factor, 3' pre-RNA, subunit 1, 50kDa	0	0	0	0	0	1	1
138	CTH	cystathionase (cystathionine gamma-lyase)	0	0	0	0	0	1	1
139	CTSW	cathepsin W	0	0	0	0	0	1	1
140	CTSZ	cathepsin Z	0	0	0	0	0	1	1
141	CTU2	cytosolic thiouridylase subunit 2 homolog (S. pombe)	0	0	0	0	0	1	1
142	CXXC5	CXXC finger 5	0	0	0	0	0	1	1
143	CXorf65	chromosome X open reading frame 65	0	0	0	0	0	1	1
144	CYP26C1	cytochrome P450, family 26, subfamily C, polypeptide 1	0	0	0	0	0	1	1
145	CYP2E1	cytochrome P450, family 2, subfamily E, polypeptide 1	0	0	0	0	0	1	1
146	DAGLA	diacylglycerol lipase, alpha	0	0	0	0	0	1	1
147	DAO	D-amino-acid oxidase	0	0	0	0	0	1	1
148	DAPK1	death-associated protein kinase 1	0	0	0	0	0	1	1
149	DAPK2	death-associated protein kinase 2	0	0	0	0	0	1	1
150	DBH	dopamine beta-hydroxylase (dopamine beta-monooxygenase)	0	0	0	0	0	1	1
151	DCAF10	DDB1 and CUL4 associated factor 10	0	0	0	0	0	1	1
152	DDB1	damage-specific DNA binding protein 1, 127kDa	0	0	0	0	0	1	1
153	DDX17	DEAD (Asp-Glu-Ala-Asp) box polypeptide 17	0	0	0	0	0	1	1
154	DDX19B	DEAD (Asp-Glu-Ala-As) box polypeptide 19B	0	0	0	0	0	1	1
155	DDX31	DEAD (Asp-Glu-Ala-Asp) box polypeptide 31	0	0	0	0	0	1	1
156	DGKK	diacylglycerol kinase, kappa	0	0	0	0	0	1	1
157	DHPS	deoxyhypusine synthase	0	0	0	0	0	1	1
158	DHX29	DEAH (Asp-Glu-Ala-His) box polypeptide 29	0	0	0	0	0	1	1
159	DHX57	DEAH (Asp-Glu-Ala-Asp/His) box polypeptide 57	0	0	0	0	0	1	1
160	DMTF1	cyclin D binding myb-like transcription factor 1	0	0	0	0	0	1	1
161	DNAH11	dynein, axonemal, heavy chain 11	0	0	0	0	0	1	1
162	DNAH17	dynein, axonemal, heavy chain 17	0	0	0	0	0	1	1
163	DNAH2	dynein, axonemal, heavy chain 2	0	0	0	0	0	1	1
164	DNAJA2	DnaJ (Hsp40) homolog, subfamily A, member 2	0	0	0	0	0	1	1
165	DNAJC1	DnaJ (Hsp40) homolog, subfamily C, member 1	0	0	0	0	0	1	1
166	DNM2	dynamin 2	0	0	0	0	0	1	1
167	DNTTIP1	deoxynucleotidyltransferase, terminal, interacting protein 1	0	0	0	0	0	1	1
168	DONSON	downstream neighbor of SON	0	0	0	0	0	1	1
169	DPP9	dipeptidyl-peptidase 9	0	0	0	0	0	1	1
170	DPY19L2	dpy-19-like 2 (C. elegans)	0	0	0	0	0	1	1
171	DSPP	dentin sialophosphoprotein	0	0	0	0	0	1	1
172	DSTYK	dual serine/threonine and tyrosine protein kinase	0	0	0	0	0	1	1
173	DTX1	deltex homolog 1 (Drosophila)	0	0	0	0	0	1	1
174	DUSP12	dual specificity phosphatase 12	0	0	0	0	0	1	1
175	E2F4	E2F transcription factor 4, p107/p130-binding	0	0	0	0	0	1	1
176	E2F6	E2F transcription factor 6	0	0	0	0	0	1	1
177	EBF1	early B-cell factor 1	0	0	0	0	0	1	1
178	EDEM3	ER degradation enhancer, mannosidase alpha-like 3	0	0	0	0	0	1	1
179	EIF2C1	eukaryotic translation initiation factor 2C, 1	0	0	0	0	0	1	1
180	EIF4E	eukaryotic translation initiation factor 4E	0	0	0	0	0	1	1
181	ENC1	ectodermal-neural cortex (with BTB-like domain)	0	0	0	0	0	1	1
182	ENPP6	ectonucleotide pyrophosphatase/phosphodiesterase 6	1	0	0	0	0	1	1
183	EPB41L4B	erythrocyte membrane protein band 4.1 like 4B	0	0	0	0	0	1	1
184	EPB49	erythrocyte membrane protein band 4.9 (dematin)	0	0	0	0	0	1	1
185	EPHB2	EPH receptor B2	0	0	0	0	0	1	1
186	EPS15	epidermal growth factor receptor pathway substrate 15	0	0	0	0	0	1	1
187	EPS8L3	EPS8-like 3	0	0	0	0	0	1	1
188	EXO1	exonuclease 1	0	0	0	0	0	1	1
189	EXOC2	exocyst complex component 2	0	0	0	0	0	1	1
190	EXT1	exostoses (multiple) 1	0	0	0	0	0	1	1
191	EXTL1	exostoses (multiple)-like 1	0	0	0	0	0	1	1
192	F3	coagulation factor III (thromboplastin, tissue factor)	0	0	0	0	0	1	1
193	FADS1	fatty acid desaturase 1	0	0	0	0	0	1	1
194	FAIM3	Fas apoptotic inhibitory molecule 3	0	0	0	0	0	1	1
195	FAM120C	family with sequence similarity 120C	0	0	0	0	0	1	1
196	FAM126A	family with sequence similarity 126, member A	0	0	0	0	0	1	1
197	FAM179A	family with sequence similarity 179, member A	0	0	0	0	0	1	1
198	FAM46B	family with sequence similarity 46, member B	0	0	0	0	0	1	1
199	FAM63B	family with sequence similarity 63, member B	0	0	0	0	0	1	1
200	FAM70A	family with sequence similarity 70, member A	0	0	0	0	0	1	1
201	FAM78B	family with sequence similarity 78, member B	0	0	0	0	0	1	1
202	FAM92B	family with sequence similarity 92, member B	0	0	0	0	0	1	1
203	FANCA	Fanconi anemia, complementation group A	0	0	0	0	0	1	1
204	FBXL4	F-box and leucine-rich repeat protein 4	0	0	0	0	0	1	1
205	FBXO25	F-box protein 25	0	0	0	0	0	1	1
206	FBXO31	F-box protein 31	0	0	0	0	0	1	1
207	FBXO32	F-box protein 32	0	0	0	0	0	1	1
208	FBXO6	F-box protein 6	0	0	0	0	0	1	1
209	FBXW2	F-box and WD repeat domain containing 2	0	0	0	0	0	1	1
210	FBXW4	F-box and WD repeat domain containing 4	0	0	0	0	0	1	1
211	FCHSD1	FCH and double SH3 domains 1	0	0	0	0	0	1	1
212	FECH	ferrochelatase (protoporphyria)	0	0	0	0	0	1	1
213	FGD5	FYVE, RhoGEF and PH domain containing 5	2	0	0	0	0	1	1
214	FGF23	fibroblast growth factor 23	4	0	0	0	0	1	1
215	FGL2	fibrinogen-like 2	0	0	0	0	0	1	1
216	FGR	Gardner-Rasheed feline sarcoma viral (v-fgr) oncogene homolog	0	0	0	0	0	1	1
217	FHAD1	forkhead-associated (FHA) phosphopeptide binding domain 1	0	0	0	0	0	1	1
218	FLII	flightless I homolog (Drosophila)	1	0	0	0	0	1	1
219	FMN2	formin 2	0	0	0	0	0	1	1
220	FMNL3	formin-like 3	0	0	0	0	0	1	1
221	FNDC1	fibronectin type III domain containing 1	0	0	0	0	0	1	1
222	FOLH1B	folate hydrolase 1B	0	0	0	0	0	1	1
223	FOXA2	forkhead box A2	0	0	0	0	0	1	1
224	FOXA3	forkhead box A3	0	0	0	0	0	1	1
225	FOXJ2	forkhead box J2	0	0	0	0	0	1	1
226	FOXN4	forkhead box N4	0	0	0	0	0	1	1
227	FOXO1	forkhead box O1	0	0	0	0	0	1	1
228	FREM2	FRAS1 related extracellular matrix protein 2	0	0	0	0	0	1	1
229	FRMD6	FERM domain containing 6	0	0	0	0	0	1	1
230	FRMD8	FERM domain containing 8	0	0	0	0	0	1	1
231	FRS2	fibroblast growth factor receptor substrate 2	0	0	0	0	0	1	1
232	FRYL	FRY-like	0	0	0	0	0	1	1
233	FSD2	fibronectin type III and SPRY domain containing 2	0	0	0	0	0	1	1
234	FTSJD2	FtsJ methyltransferase domain containing 2	0	0	0	0	0	1	1
235	FZD6	frizzled homolog 6 (Drosophila)	0	0	0	0	0	1	1
236	GABPA	GA binding protein transcription factor, alpha subunit 60kDa	0	0	0	0	0	1	1
237	GABRB3	gamma-aminobutyric acid (GABA) A receptor, beta 3	0	0	0	0	0	1	1
238	GCLC	glutamate-cysteine ligase, catalytic subunit	0	0	0	0	0	1	1
239	GCNT4	glucosaminyl (N-acetyl) transferase 4, core 2 (beta-1,6-N-acetylglucosaminyltransferase)	0	0	0	0	0	1	1
240	GDF15	growth differentiation factor 15	0	0	0	0	0	1	1
241	GEFT	Rho guanine nucleotide exchange factor (GEF) 25	0	0	0	0	0	1	1
242	GEMIN4	gem (nuclear organelle) associated protein 4	0	0	0	0	0	1	1
243	GGA2	golgi associated, gamma adaptin ear containing, ARF binding protein 2	0	0	0	0	0	1	1
244	GGPS1	geranylgeranyl diphosphate synthase 1	0	0	0	0	0	1	1
245	GJA4	gap junction protein, alpha 4, 37kDa	0	0	0	0	0	1	1
246	GJB4	gap junction protein, beta 4, 30.3kDa	0	0	0	0	0	1	1
247	GMDS	GDP-mannose 4,6-dehydratase	0	0	0	0	0	1	1
248	GMPS	guanine monphosphate synthetase	0	0	0	0	0	1	1
249	GNAI2	guanine nucleotide binding protein (G protein), alpha inhibiting activity polypeptide 2	0	0	0	0	0	1	1
250	GNAT1	guanine nucleotide binding protein (G protein), alpha transducing activity polypeptide 1	0	0	0	0	0	1	1
251	GOLGA3	golgi autoantigen, golgin subfamily a, 3	0	0	0	0	0	1	1
252	GPLD1	glycosylphosphatidylinositol specific phospholipase D1	0	0	0	0	0	1	1
253	GPR162	G protein-coupled receptor 162	0	0	0	0	0	1	1
254	GPR35	G protein-coupled receptor 35	0	0	0	0	0	1	1
255	GPSM2	G-protein signaling modulator 2 (AGS3-like, C. elegans)	0	0	0	0	0	1	1
256	GRAMD3	GRAM domain containing 3	0	0	0	0	0	1	1
257	GRASP	GRP1 (general receptor for phosphoinositides 1)-associated scaffold protein	0	0	0	0	0	1	1
258	GRIN2C	glutamate receptor, ionotropic, N-methyl D-aspartate 2C	0	0	0	0	0	1	1
259	GRIN3A	glutamate receptor, ionotropic, N-methyl-D-aspartate 3A	0	0	0	0	0	1	1
260	GRIPAP1	GRIP1 associated protein 1	0	0	0	0	0	1	1
261	GRK4	G protein-coupled receptor kinase 4	0	0	0	0	0	1	1
262	GRN	granulin	0	0	0	0	0	1	1
263	GSR	glutathione reductase	0	0	0	0	0	1	1
264	HAMP	hepcidin antimicrobial peptide	0	0	0	0	0	1	1
265	HEATR6	HEAT repeat containing 6	0	0	0	0	0	1	1
266	HERC4	hect domain and RLD 4	0	0	0	0	0	1	1
267	HEY1	hairy/enhancer-of-split related with YRPW motif 1	0	0	0	0	0	1	1
268	HGFAC	HGF activator	0	0	0	0	0	1	1
269	HIPK1	homeodomain interacting protein kinase 1	0	0	0	0	0	1	1
270	HIST1H4I	histone cluster 1, H4i	0	0	0	0	0	1	1
271	HLA-G	major histocompatibility complex, class I, G	0	0	0	0	0	1	1
272	HORMAD1	HORMA domain containing 1	0	0	0	0	0	1	1
273	HOXA6	homeobox A6	0	0	0	0	0	1	1
274	HOXA9	homeobox A9	0	0	0	0	0	1	1
275	HS3ST3A1	heparan sulfate (glucosamine) 3-O-sulfotransferase 3A1	0	0	0	0	0	1	1
276	HSD17B2	hydroxysteroid (17-beta) dehydrogenase 2	0	0	0	0	0	1	1
277	HSPA13	heat shock protein 70kDa family, member 13	0	0	0	0	0	1	1
278	HSPA4L	heat shock 70kDa protein 4-like	0	0	0	0	0	1	1
279	HSPA6	heat shock 70kDa protein 6 (HSP70B')	0	0	0	0	0	1	1
280	HSPB2	heat shock 27kDa protein 2	0	0	0	0	0	1	1
281	HSPBAP1	HSPB (heat shock 27kDa) associated protein 1	0	0	0	0	0	1	1
282	HSPG2	heparan sulfate proteoglycan 2	0	0	0	0	0	1	1
283	IFI44	interferon-induced protein 44	0	0	0	0	0	1	1
284	IGF2	insulin-like growth factor 2 (somatomedin A)	0	0	0	0	0	1	1
285	IL13RA2	interleukin 13 receptor, alpha 2	0	0	0	0	0	1	1
286	IL1F9	interleukin 1 family, member 9	0	0	0	0	0	1	1
287	IL34	interleukin 34	0	0	0	0	0	1	1
288	INO80B	INO80 complex subunit B	0	0	0	0	0	1	1
289	INPP4B	inositol polyphosphate-4-phosphatase, type II, 105kDa	0	0	0	0	0	1	1
290	INPP5B	inositol polyphosphate-5-phosphatase, 75kDa	0	0	0	0	0	1	1
291	INPP5D	inositol polyphosphate-5-phosphatase, 145kDa	1	0	0	0	0	1	1
292	INSM2	insulinoma-associated 2	0	0	0	0	0	1	1
293	IPO5	importin 5	0	0	0	0	0	1	1
294	IPO7	importin 7	0	0	0	0	0	1	1
295	ITFG1	integrin alpha FG-GAP repeat containing 1	0	0	0	0	0	1	1
296	ITGAX	integrin, alpha X (complement component 3 receptor 4 subunit)	0	0	0	0	0	1	1
297	ITIH5	inter-alpha (globulin) inhibitor H5	0	0	0	0	0	1	1
298	ITPRIPL1	inositol 1,4,5-trisphosphate receptor interacting protein-like 1	0	0	0	0	0	1	1
299	KANK1	KN motif and ankyrin repeat domains 1	0	0	0	0	0	1	1
300	KANK4	KN motif and ankyrin repeat domains 4	0	0	0	0	0	1	1
301	KBTBD3	kelch repeat and BTB (POZ) domain containing 3	0	0	0	0	0	1	1
302	KCNA7	potassium voltage-gated channel, shaker-related subfamily, member 7	0	0	0	0	0	1	1
303	KCND1	potassium voltage-gated channel, Shal-related subfamily, member 1	0	0	0	0	0	1	1
304	KCNK9	potassium channel, subfamily K, member 9	0	0	0	0	0	1	1
305	KCP	kielin/chordin-like protein	0	0	0	0	0	1	1
306	KCTD7	potassium channel tetramerisation domain containing 7	0	0	0	0	0	1	1
307	KIAA0802	KIAA0802	0	0	0	0	0	1	1
308	KIAA1211	KIAA1211	0	0	0	0	0	1	1
309	KIAA1274	KIAA1274	0	0	0	0	0	1	1
310	KIDINS220	kinase D-interacting substrate, 220kDa	0	0	0	0	0	1	1
311	KIF5C	kinesin family member 5C	0	0	0	0	0	1	1
312	KIFC3	kinesin family member C3	0	0	0	0	0	1	1
313	KLB	klotho beta	0	0	0	0	0	1	1
314	KLC4	kinesin light chain 4	0	0	0	0	0	1	1
315	KLHDC5	kelch domain containing 5	0	0	0	0	0	1	1
316	KLK14	kallikrein-related peptidase 14	0	0	0	0	0	1	1
317	KLRG2	killer cell lectin-like receptor subfamily G, member 2	0	0	0	0	0	1	1
318	KRT17	keratin 17	0	0	0	0	0	1	1
319	KRT9	keratin 9 (epidermolytic palmoplantar keratoderma)	0	0	0	0	0	1	1
320	KRTAP13-3	keratin associated protein 13-3	0	0	0	0	0	1	1
321	LACRT	lacritin	0	0	0	0	0	1	1
322	LAMA4	laminin, alpha 4	0	0	0	0	0	1	1
323	LGI1	leucine-rich, glioma inactivated 1	0	0	0	0	0	1	1
324	LGSN	lengsin, lens protein with glutamine synthetase domain	0	0	0	0	0	1	1
325	LOXL4	lysyl oxidase-like 4	0	0	0	0	0	1	1
326	LPHN1	latrophilin 1	0	0	0	0	0	1	1
327	LPHN2	latrophilin 2	1	0	0	0	0	1	1
328	LPIN2	lipin 2	0	0	0	0	0	1	1
329	LPIN3	lipin 3	0	0	0	0	0	1	1
330	LRCH1	leucine-rich repeats and calponin homology (CH) domain containing 1	0	0	0	0	0	1	1
331	LRIG1	leucine-rich repeats and immunoglobulin-like domains 1	0	0	0	0	0	1	1
332	LRRC14B	leucine rich repeat containing 14B	0	0	0	0	0	1	1
333	LRRC59	leucine rich repeat containing 59	0	0	0	0	0	1	1
334	LRRC66	leucine rich repeat containing 66	0	0	0	0	0	1	1
335	LTBP3	latent transforming growth factor beta binding protein 3	0	0	0	0	0	1	1
336	LY6K	lymphocyte antigen 6 complex, locus K	0	0	0	0	0	1	1
337	LYVE1	lymphatic vessel endothelial hyaluronan receptor 1	0	0	0	0	0	1	1
338	LYZL4	lysozyme-like 4	0	0	0	0	0	1	1
339	MAGEH1	melanoma antigen family H, 1	0	0	0	0	0	1	1
340	MAN1B1	mannosidase, alpha, class 1B, member 1	0	0	0	0	0	1	1
341	MAOB	monoamine oxidase B	0	0	0	0	0	1	1
342	MAPK10	mitogen-activated protein kinase 10	0	0	0	0	0	1	1
343	MAPKAP1	mitogen-activated protein kinase associated protein 1	0	0	0	0	0	1	1
344	2018-03-01	membrane-associated ring finger (C3HC4) 1	0	0	0	0	0	1	1
345	MARS2	methionyl-tRNA synthetase 2, mitochondrial	0	0	0	0	0	1	1
346	MCCC1	methylcrotonoyl-Coenzyme A carboxylase 1 (alpha)	0	0	0	0	0	1	1
347	MCFD2	multiple coagulation factor deficiency 2	0	0	0	0	0	1	1
348	MEA1	male-enhanced antigen 1	0	0	0	0	0	1	1
349	MEX3C	mex-3 homolog C (C. elegans)	0	0	0	0	0	1	1
350	MKL1	megakaryoblastic leukemia (translocation) 1	0	0	0	0	0	1	1
351	MLLT1	myeloid/lymphoid or mixed-lineage leukemia (trithorax homolog, Drosophila); translocated to, 1	0	0	0	0	0	1	1
352	MLLT4	myeloid/lymphoid or mixed-lineage leukemia (trithorax homolog, Drosophila); translocated to, 4	0	0	0	0	0	1	1
353	MORN1	MORN repeat containing 1	0	0	0	0	0	1	1
354	MRGPRX1	MAS-related GPR, member X1	0	0	0	0	0	1	1
355	MRPL13	mitochondrial ribosomal protein L13	0	0	0	0	0	1	1
356	MRPS7	mitochondrial ribosomal protein S7	0	0	0	0	0	1	1
357	MS4A15	membrane-spanning 4-domains, subfamily A, member 15	0	0	0	0	0	1	1
358	MSH5	mutS homolog 5 (E. coli)	0	0	0	0	0	1	1
359	MSI2	musashi homolog 2 (Drosophila)	0	0	0	0	0	1	1
360	MTDH	metadherin	0	0	0	0	0	1	1
361	MTM1	myotubularin 1	0	0	0	0	0	1	1
362	MTMR11	myotubularin related protein 11	0	0	0	0	0	1	1
363	MTNR1B	melatonin receptor 1B	0	0	0	0	0	1	1
364	MTSS1L	metastasis suppressor 1-like	0	0	0	0	0	1	1
365	MTTP	microsomal triglyceride transfer protein	0	0	0	0	0	1	1
366	MTUS1	mitochondrial tumor suppressor 1	0	0	0	0	0	1	1
367	MUC15	mucin 15, cell surface associated	0	0	0	0	0	1	1
368	MYBBP1A	MYB binding protein (P160) 1a	0	0	0	0	0	1	1
369	MYH3	myosin, heavy chain 3, skeletal muscle, embryonic	0	0	0	0	0	1	1
370	MYOC	myocilin, trabecular meshwork inducible glucocorticoid response	0	0	0	0	0	1	1
371	MYOCD	myocardin	0	0	0	0	0	1	1
372	MYOG	myogenin (myogenic factor 4)	0	0	0	0	0	1	1
373	MYOM1	myomesin 1, 185kDa	0	0	0	0	0	1	1
374	MYOM2	myomesin (M-protein) 2, 165kDa	0	0	0	0	0	1	1
375	MYST3	MYST histone acetyltransferase (monocytic leukemia) 3	0	0	0	0	0	1	1
376	MYT1L	myelin transcription factor 1-like	0	0	0	0	0	1	1
377	NAA16	N(alpha)-acetyltransferase 16, NatA auxiliary subunit	0	0	0	0	0	1	1
378	NAGA	N-acetylgalactosaminidase, alpha-	0	0	0	0	0	1	1
379	NARF	nuclear prelamin A recognition factor	0	0	0	0	0	1	1
380	NARG2	NMDA receptor regulated 2	0	0	0	0	0	1	1
381	NBR1	neighbor of BRCA1 gene 1	0	0	0	0	0	1	1
382	NCAPH	non-SMC condensin I complex, subunit H	0	0	0	0	0	1	1
383	NCOA1	nuclear receptor coactivator 1	0	0	0	0	0	1	1
384	NCOA4	nuclear receptor coactivator 4	0	0	0	0	0	1	1
385	NDUFA11	NADH dehydrogenase (ubiquinone) 1 alpha subcomplex, 11, 14.7kDa	0	0	0	0	0	1	1
386	NEUROG2	neurogenin 2	0	0	0	0	0	1	1
387	NFATC3	nuclear factor of activated T-cells, cytoplasmic, calcineurin-dependent 3	0	0	0	0	0	1	1
388	NINJ1	ninjurin 1	0	0	0	0	0	1	1
389	NINL	ninein-like	0	0	0	0	0	1	1
390	NLRC4	NLR family, CARD domain containing 4	0	0	0	0	0	1	1
391	NLRP6	NLR family, pyrin domain containing 6	0	0	0	0	0	1	1
392	NME2	non-metastatic cells 2, protein (NM23B) expressed in	0	0	0	0	0	1	1
393	NOC2L	nucleolar complex associated 2 homolog (S. cerevisiae)	0	0	0	0	0	1	1
394	NPL	N-acetylneuraminate pyruvate lyase (dihydrodipicolinate synthase)	1	0	0	0	0	1	1
395	NPPA	natriuretic peptide precursor A	0	0	0	0	0	1	1
396	NPR3	natriuretic peptide receptor C/guanylate cyclase C (atrionatriuretic peptide receptor C)	0	0	0	0	0	1	1
397	NR1H3	nuclear receptor subfamily 1, group H, member 3	0	0	0	0	0	1	1
398	NR2F1	nuclear receptor subfamily 2, group F, member 1	0	0	0	0	0	1	1
399	NR2F2	nuclear receptor subfamily 2, group F, member 2	0	0	0	0	0	1	1
400	NRP2	neuropilin 2	3	0	0	0	0	1	1
401	NSD1	nuclear receptor binding SET domain protein 1	0	0	0	0	0	1	1
402	NT5DC3	5'-nucleotidase domain containing 3	0	0	0	0	0	1	1
403	NUAK1	NUAK family, SNF1-like kinase, 1	0	0	0	0	0	1	1
404	NUDCD1	NudC domain containing 1	0	0	0	0	0	1	1
405	NUMB	numb homolog (Drosophila)	0	0	0	0	0	1	1
406	NUP205	nucleoporin 205kDa	0	0	0	0	0	1	1
407	NXF1	nuclear RNA export factor 1	0	0	0	0	0	1	1
408	OCEL1	occludin/ELL domain containing 1	0	0	0	0	0	1	1
409	OLIG1	oligodendrocyte transcription factor 1	0	0	0	0	0	1	1
410	OMG	oligodendrocyte myelin glycoprotein	0	0	0	0	0	1	1
411	OPRL1	opiate receptor-like 1	0	0	0	0	0	1	1
412	OR10G4	olfactory receptor, family 10, subfamily G, member 4	0	0	0	0	0	1	1
413	OR10P1	olfactory receptor, family 10, subfamily P, member 1	0	0	0	0	0	1	1
414	OR2AG2	olfactory receptor, family 2, subfamily AG, member 2	0	0	0	0	0	1	1
415	OR3A1	olfactory receptor, family 3, subfamily A, member 1	0	0	0	0	0	1	1
416	OR4A5	olfactory receptor, family 4, subfamily A, member 5	0	0	0	0	0	1	1
417	OR4L1	olfactory receptor, family 4, subfamily L, member 1	0	0	0	0	0	1	1
418	OR4N2	olfactory receptor, family 4, subfamily N, member 2	0	0	0	0	0	1	1
419	OR51B4	olfactory receptor, family 51, subfamily B, member 4	0	0	0	0	0	1	1
420	OR52D1	olfactory receptor, family 52, subfamily D, member 1	0	0	0	0	0	1	1
421	OR52J3	olfactory receptor, family 52, subfamily J, member 3	0	0	0	0	0	1	1
422	OR56A4	olfactory receptor, family 56, subfamily A, member 4	0	0	0	0	0	1	1
423	OR5A1	olfactory receptor, family 5, subfamily A, member 1	0	0	0	0	0	1	1
424	OR5AU1	olfactory receptor, family 5, subfamily AU, member 1	0	0	0	0	0	1	1
425	OR5D14	olfactory receptor, family 5, subfamily D, member 14	0	0	0	0	0	1	1
426	OR5H6	olfactory receptor, family 5, subfamily H, member 6	0	0	0	0	0	1	1
427	OR5K4	olfactory receptor, family 5, subfamily K, member 4	0	0	0	0	0	1	1
428	OR5M1	olfactory receptor, family 5, subfamily M, member 1	1	0	0	0	0	1	1
429	OR5M9	olfactory receptor, family 5, subfamily M, member 9	0	0	0	0	0	1	1
430	OR6K3	olfactory receptor, family 6, subfamily K, member 3	0	0	0	0	0	1	1
431	OR9Q2	olfactory receptor, family 9, subfamily Q, member 2	0	0	0	0	0	1	1
432	OSBPL2	oxysterol binding protein-like 2	0	0	0	0	0	1	1
433	OTOR	otoraplin	0	0	0	0	0	1	1
434	OVOL1	ovo-like 1(Drosophila)	0	0	0	0	0	1	1
435	OXA1L	oxidase (cytochrome c) assembly 1-like	0	0	0	0	0	1	1
436	PAK1	p21/Cdc42/Rac1-activated kinase 1 (STE20 homolog, yeast)	0	0	0	0	0	1	1
437	PAPLN	papilin, proteoglycan-like sulfated glycoprotein	0	0	0	0	0	1	1
438	PAX1	paired box 1	0	0	0	0	0	1	1
439	PAX7	paired box 7	0	0	0	0	0	1	1
440	PCDHB7	protocadherin beta 7	0	0	0	0	0	1	1
441	PCGF5	polycomb group ring finger 5	0	0	0	0	0	1	1
442	PDCD10	programmed cell death 10	0	0	0	0	0	1	1
443	PDE4A	phosphodiesterase 4A, cAMP-specific (phosphodiesterase E2 dunce homolog, Drosophila)	0	0	0	0	0	1	1
444	PDE4B	phosphodiesterase 4B, cAMP-specific (phosphodiesterase E4 dunce homolog, Drosophila)	0	0	0	0	0	1	1
445	PDE4C	phosphodiesterase 4C, cAMP-specific (phosphodiesterase E1 dunce homolog, Drosophila)	0	0	0	0	0	1	1
446	PDGFB	platelet-derived growth factor beta polypeptide (simian sarcoma viral (v-sis) oncogene homolog)	0	0	0	0	0	1	1
447	PDS5B	PDS5, regulator of cohesion maintenance, homolog B (S. cerevisiae)	0	0	0	0	0	1	1
448	PDZD7	PDZ domain containing 7	0	0	0	0	0	1	1
449	PENK	proenkephalin	0	0	0	0	0	1	1
450	PGBD5	piggyBac transposable element derived 5	0	0	0	0	0	1	1
451	PHC3	polyhomeotic homolog 3 (Drosophila)	0	0	0	0	0	1	1
452	PHEX	phosphate regulating endopeptidase homolog, X-linked (hypophosphatemia, vitamin D resistant rickets)	0	0	0	0	0	1	1
453	PHF21A	PHD finger protein 21A	0	0	0	0	0	1	1
454	PI4K2B	phosphatidylinositol 4-kinase type 2 beta	0	0	0	0	0	1	1
455	PI4KB	phosphatidylinositol 4-kinase, catalytic, beta	0	0	0	0	0	1	1
456	PICALM	phosphatidylinositol binding clathrin assembly protein	0	0	0	0	0	1	1
457	PISD	phosphatidylserine decarboxylase	0	0	0	0	0	1	1
458	PITPNC1	phosphatidylinositol transfer protein, cytoplasmic 1	0	0	0	0	0	1	1
459	PITPNM2	phosphatidylinositol transfer protein, membrane-associated 2	0	0	0	0	0	1	1
460	PKHD1L1	polycystic kidney and hepatic disease 1 (autosomal recessive)-like 1	1	0	0	0	0	1	1
461	PKP3	plakophilin 3	0	0	0	0	0	1	1
462	PLCB4	phospholipase C, beta 4	0	0	0	0	0	1	1
463	PLCL2	phospholipase C-like 2	0	0	0	0	0	1	1
464	PLD3	phospholipase D family, member 3	0	0	0	0	0	1	1
465	PLEC	plectin	0	0	0	0	0	1	1
466	PLEKHA3	pleckstrin homology domain containing, family A (phosphoinositide binding specific) member 3	0	0	0	0	0	1	1
467	PLEKHH2	pleckstrin homology domain containing, family H (with MyTH4 domain) member 2	0	0	0	0	0	1	1
468	PLEKHO2	pleckstrin homology domain containing, family O member 2	0	0	0	0	0	1	1
469	PLOD3	procollagen-lysine, 2-oxoglutarate 5-dioxygenase 3	0	0	0	0	0	1	1
470	PLXNC1	plexin C1	0	0	0	0	0	1	1
471	PNMA5	paraneoplastic antigen like 5	0	0	0	0	0	1	1
472	PNOC	prepronociceptin	0	0	0	0	0	1	1
473	PODXL2	podocalyxin-like 2	0	0	0	0	0	1	1
474	POFUT1	protein O-fucosyltransferase 1	0	0	0	0	0	1	1
475	POLR3E	polymerase (RNA) III (DNA directed) polypeptide E (80kD)	0	0	0	0	0	1	1
476	POPDC2	popeye domain containing 2	0	0	0	0	0	1	1
477	POT1	POT1 protection of telomeres 1 homolog (S. pombe)	0	0	0	0	0	1	1
478	POTEF	POTE ankyrin domain family, member F	0	0	0	0	0	1	1
479	POU2AF1	POU class 2 associating factor 1	0	0	0	0	0	1	1
480	POU2F2	POU class 2 homeobox 2	0	0	0	0	0	1	1
481	POU5F1	POU class 5 homeobox 1	0	0	0	0	0	1	1
482	PPFIA1	protein tyrosine phosphatase, receptor type, f polypeptide (PTPRF), interacting protein (liprin), alpha 1	0	0	0	0	0	1	1
483	PPFIA4	protein tyrosine phosphatase, receptor type, f polypeptide (PTPRF), interacting protein (liprin), alpha 4	0	0	0	0	0	1	1
484	PPM1J	protein phosphatase 1J (PP2C domain containing)	0	0	0	0	0	1	1
485	PPP1R2	protein phosphatase 1, regulatory (inhibitor) subunit 2	0	0	0	0	0	1	1
486	PPP2R2C	protein phosphatase 2 (formerly 2A), regulatory subunit B, gamma isoform	0	0	0	0	0	1	1
487	PPP2R5C	protein phosphatase 2, regulatory subunit B', gamma isoform	0	0	0	0	0	1	1
488	PPP4R2	protein phosphatase 4, regulatory subunit 2	0	0	0	0	0	1	1
489	PRAME	preferentially expressed antigen in melanoma	0	0	0	0	0	1	1
490	PRPF18	PRP18 pre-mRNA processing factor 18 homolog (S. cerevisiae)	0	0	0	0	0	1	1
491	PRPH2	peripherin 2 (retinal degeneration, slow)	0	0	0	0	0	1	1
492	PTBP1	polypyrimidine tract binding protein 1	0	0	0	0	0	1	1
493	PTGDR	prostaglandin D2 receptor (DP)	0	0	0	0	0	1	1
494	PTK2B	PTK2B protein tyrosine kinase 2 beta	0	0	0	0	0	1	1
495	PTPMT1	protein tyrosine phosphatase, mitochondrial 1	0	0	0	0	0	1	1
496	PTPN23	protein tyrosine phosphatase, non-receptor type 23	0	0	0	0	0	1	1
497	PTPRR	protein tyrosine phosphatase, receptor type, R	0	0	0	0	0	1	1
498	PYGB	phosphorylase, glycogen; brain	0	0	0	0	0	1	1
499	QSER1	glutamine and serine rich 1	0	0	0	0	0	1	1
500	QSOX1	quiescin Q6 sulfhydryl oxidase 1	0	0	0	0	0	1	1
501	R3HCC1	R3H domain and coiled-coil containing 1	0	0	0	0	0	1	1
502	RAB28	RAB28, member RAS oncogene family	0	0	0	0	0	1	1
503	RAB3GAP1	RAB3 GTPase activating protein subunit 1 (catalytic)	0	0	0	0	0	1	1
504	RAB3GAP2	RAB3 GTPase activating protein subunit 2 (non-catalytic)	0	0	0	0	0	1	1
505	RAB41	RAB41, member RAS oncogene family	0	0	0	0	0	1	1
506	RABGAP1L	RAB GTPase activating protein 1-like	0	0	0	0	0	1	1
507	RACGAP1	Rac GTPase activating protein 1	0	0	0	0	0	1	1
508	RANBP17	RAN binding protein 17	0	0	0	0	0	1	1
509	RASL11B	RAS-like, family 11, member B	0	0	0	0	0	1	1
510	RAX	retina and anterior neural fold homeobox	0	0	0	0	0	1	1
511	RBAK	RB-associated KRAB zinc finger	0	0	0	0	0	1	1
512	RBM14	RNA binding motif protein 14	0	0	0	0	0	1	1
513	RECQL	RecQ protein-like (DNA helicase Q1-like)	0	0	0	0	0	1	1
514	RECQL4	RecQ protein-like 4	0	0	0	0	0	1	1
515	RFTN1	raftlin, lipid raft linker 1	0	0	0	0	0	1	1
516	RFX3	regulatory factor X, 3 (influences HLA class II expression)	0	0	0	0	0	1	1
517	RHCG	Rh family, C glycoprotein	0	0	0	0	0	1	1
518	RHEBL1	Ras homolog enriched in brain like 1	0	0	0	0	0	1	1
519	RHOBTB2	Rho-related BTB domain containing 2	0	0	0	0	0	1	1
520	RIMS4	regulating synaptic membrane exocytosis 4	0	0	0	0	0	1	1
521	RING1	ring finger protein 1	0	0	0	0	0	1	1
522	RLBP1	retinaldehyde binding protein 1	0	0	0	0	0	1	1
523	RNF146	ring finger protein 146	0	0	0	0	0	1	1
524	RNF25	ring finger protein 25	0	0	0	0	0	1	1
525	RNF41	ring finger protein 41	0	0	0	0	0	1	1
526	ROBO4	roundabout homolog 4, magic roundabout (Drosophila)	0	0	0	0	0	1	1
527	ROGDI	rogdi homolog (Drosophila)	0	0	0	0	0	1	1
528	ROM1	retinal outer segment membrane protein 1	0	0	0	0	0	1	1
529	RORB	RAR-related orphan receptor B	0	0	0	0	0	1	1
530	RORC	RAR-related orphan receptor C	0	0	0	0	0	1	1
531	RPH3A	rabphilin 3A homolog (mouse)	0	0	0	0	0	1	1
532	RPS14	ribosomal protein S14	0	0	0	0	0	1	1
533	RRAS2	related RAS viral (r-ras) oncogene homolog 2	0	0	0	0	0	1	1
534	RRM1	ribonucleotide reductase M1	0	0	0	0	0	1	1
535	RRP7A	ribosomal RNA processing 7 homolog A (S. cerevisiae)	0	0	0	0	0	1	1
536	RSPH3	radial spoke head 3 homolog (Chlamydomonas)	0	0	0	0	0	1	1
537	RTTN	rotatin	0	0	0	0	0	1	1
538	RUVBL1	RuvB-like 1 (E. coli)	0	0	0	0	0	1	1
539	RWDD1	RWD domain containing 1	0	0	0	0	0	1	1
540	S1PR3	sphingosine-1-phosphate receptor 3	0	0	0	0	0	1	1
541	S1PR5	sphingosine-1-phosphate receptor 5	0	0	0	0	0	1	1
542	SAPS2	SAPS domain family, member 2	0	0	0	0	0	1	1
543	SASH1	SAM and SH3 domain containing 1	0	0	0	0	0	1	1
544	SCHIP1	schwannomin interacting protein 1	0	0	0	0	0	1	1
545	SCN10A	sodium channel, voltage-gated, type X, alpha subunit	1	0	0	0	0	1	1
546	SCN11A	sodium channel, voltage-gated, type XI, alpha subunit	0	0	0	0	0	1	1
547	SDR16C5	short chain dehydrogenase/reductase family 16C, member 5	0	0	0	0	0	1	1
548	SEC16B	SEC16 homolog B (S. cerevisiae)	0	0	0	0	0	1	1
549	SEMA6B	sema domain, transmembrane domain (TM), and cytoplasmic domain, (semaphorin) 6B	0	0	0	0	0	1	1
550	SENP3	SUMO1/sentrin/SMT3 specific peptidase 3	0	0	0	0	0	1	1
551	SENP5	SUMO1/sentrin specific peptidase 5	0	0	0	0	0	1	1
552	SERPINA1	serpin peptidase inhibitor, clade A (alpha-1 antiproteinase, antitrypsin), member 1	0	0	0	0	0	1	1
553	SERPINB10	serpin peptidase inhibitor, clade B (ovalbumin), member 10	0	0	0	0	0	1	1
554	SERPINE1	serpin peptidase inhibitor, clade E (nexin, plasminogen activator inhibitor type 1), member 1	0	0	0	0	0	1	1
555	SERPINI2	serpin peptidase inhibitor, clade I (pancpin), member 2	1	0	0	0	0	1	1
556	SFI1	Sfi1 homolog, spindle assembly associated (yeast)	0	0	0	0	0	1	1
557	SGCZ	sarcoglycan zeta	0	0	0	0	0	1	1
558	SGSH	N-sulfoglucosamine sulfohydrolase (sulfamidase)	0	0	0	0	0	1	1
559	SH3BP1	SH3-domain binding protein 1	0	0	0	0	0	1	1
560	SH3BP2	SH3-domain binding protein 2	0	0	0	0	0	1	1
561	SHANK2	SH3 and multiple ankyrin repeat domains 2	0	0	0	0	0	1	1
562	SIGLEC11	sialic acid binding Ig-like lectin 11	1	0	0	0	0	1	1
563	SIN3A	SIN3 homolog A, transcription regulator (yeast)	0	0	0	0	0	1	1
564	SIRT3	sirtuin (silent mating type information regulation 2 homolog) 3 (S. cerevisiae)	0	0	0	0	0	1	1
565	SIRT5	sirtuin (silent mating type information regulation 2 homolog) 5 (S. cerevisiae)	0	0	0	0	0	1	1
566	SLC16A3	solute carrier family 16, member 3 (monocarboxylic acid transporter 4)	0	0	0	0	0	1	1
567	SLC25A21	solute carrier family 25 (mitochondrial oxodicarboxylate carrier), member 21	0	0	0	0	0	1	1
568	SLC30A5	solute carrier family 30 (zinc transporter), member 5	0	0	0	0	0	1	1
569	SLC30A8	solute carrier family 30 (zinc transporter), member 8	0	0	0	0	0	1	1
570	SLC38A4	solute carrier family 38, member 4	0	0	0	0	0	1	1
571	SLC38A6	solute carrier family 38, member 6	0	0	0	0	0	1	1
572	SLC39A2	solute carrier family 39 (zinc transporter), member 2	0	0	0	0	0	1	1
573	SLC43A3	solute carrier family 43, member 3	0	0	0	0	0	1	1
574	SLC5A5	solute carrier family 5 (sodium iodide symporter), member 5	0	0	0	0	0	1	1
575	SLCO1B1	solute carrier organic anion transporter family, member 1B1	0	0	0	0	0	1	1
576	SLCO2A1	solute carrier organic anion transporter family, member 2A1	0	0	0	0	0	1	1
577	SLCO4C1	solute carrier organic anion transporter family, member 4C1	0	0	0	0	0	1	1
578	SMYD4	SET and MYND domain containing 4	0	0	0	0	0	1	1
579	SNIP1	Smad nuclear interacting protein 1	0	0	0	0	0	1	1
580	SNX27	sorting nexin family member 27	0	0	0	0	0	1	1
581	SNX4	sorting nexin 4	0	0	0	0	0	1	1
582	SOAT1	sterol O-acyltransferase (acyl-Coenzyme A: cholesterol acyltransferase) 1	0	0	0	0	0	1	1
583	SORCS3	sortilin-related VPS10 domain containing receptor 3	0	0	0	0	0	1	1
584	SOSTDC1	sclerostin domain containing 1	0	0	0	0	0	1	1
585	SPACA4	sperm acrosome associated 4	0	0	0	0	0	1	1
586	SPAG7	sperm associated antigen 7	0	0	0	0	0	1	1
587	SPAG9	sperm associated antigen 9	0	0	0	0	0	1	1
588	SPHK1	sphingosine kinase 1	0	0	0	0	0	1	1
589	SPON2	spondin 2, extracellular matrix protein	0	0	0	0	0	1	1
590	SPTBN1	spectrin, beta, non-erythrocytic 1	1	0	0	0	0	1	1
591	SRF	serum response factor (c-fos serum response element-binding transcription factor)	0	0	0	0	0	1	1
592	SSFA2	sperm specific antigen 2	0	0	0	0	0	1	1
593	SSTR1	somatostatin receptor 1	0	0	0	0	0	1	1
594	STAB2	stabilin 2	0	0	0	0	0	1	1
595	STMN2	stathmin-like 2	0	0	0	0	0	1	1
596	STX11	syntaxin 11	0	0	0	0	0	1	1
597	SUV420H1	suppressor of variegation 4-20 homolog 1 (Drosophila)	0	0	0	0	0	1	1
598	SV2C	synaptic vesicle glycoprotein 2C	0	0	0	0	0	1	1
599	SYNJ2	synaptojanin 2	0	0	0	0	0	1	1
600	SYT1	synaptotagmin I	0	0	0	0	0	1	1
601	TACR3	tachykinin receptor 3	0	0	0	0	0	1	1
602	TAF15	TAF15 RNA polymerase II, TATA box binding protein (TBP)-associated factor, 68kDa	0	0	0	0	0	1	1
603	TAF6	TAF6 RNA polymerase II, TATA box binding protein (TBP)-associated factor, 80kDa	0	0	0	0	0	1	1
604	TAF7L	TAF7-like RNA polymerase II, TATA box binding protein (TBP)-associated factor, 50kDa	0	0	0	0	0	1	1
605	TANC1	tetratricopeptide repeat, ankyrin repeat and coiled-coil containing 1	0	0	0	0	0	1	1
606	TAOK2	TAO kinase 2	0	0	0	0	0	1	1
607	TAS1R2	taste receptor, type 1, member 2	0	0	0	0	0	1	1
608	TBC1D20	TBC1 domain family, member 20	0	0	0	0	0	1	1
609	TCHH	trichohyalin	0	0	0	0	0	1	1
610	TCN2	transcobalamin II; macrocytic anemia	0	0	0	0	0	1	1
611	TERF2	telomeric repeat binding factor 2	0	0	0	0	0	1	1
612	TH1L	TH1-like (Drosophila)	0	0	0	0	0	1	1
613	THADA	thyroid adenoma associated	0	0	0	0	0	1	1
614	THOP1	thimet oligopeptidase 1	0	0	0	0	0	1	1
615	THRAP3	thyroid hormone receptor associated protein 3	0	0	0	0	0	1	1
616	TIGIT	T cell immunoreceptor with Ig and ITIM domains	0	0	0	0	0	1	1
617	TINAG	tubulointerstitial nephritis antigen	0	0	0	0	0	1	1
618	TLK2	tousled-like kinase 2	0	0	0	0	0	1	1
619	TMEM101	transmembrane protein 101	0	0	0	0	0	1	1
620	TMPRSS2	transmembrane protease, serine 2	0	0	0	0	0	1	1
621	TNFAIP2	tumor necrosis factor, alpha-induced protein 2	0	0	0	0	0	1	1
622	TNFSF13	tumor necrosis factor (ligand) superfamily, member 13	0	0	0	0	0	1	1
623	TNFSF4	tumor necrosis factor (ligand) superfamily, member 4 (tax-transcriptionally activated glycoprotein 1, 34kDa)	0	0	0	0	0	1	1
624	TNFSF8	tumor necrosis factor (ligand) superfamily, member 8	0	0	0	0	0	1	1
625	TNFSF9	tumor necrosis factor (ligand) superfamily, member 9	0	0	0	0	0	1	1
626	TNIK	TRAF2 and NCK interacting kinase	0	0	0	0	0	1	1
627	TNIP1	TNFAIP3 interacting protein 1	0	0	0	0	0	1	1
628	TOE1	target of EGR1, member 1 (nuclear)	0	0	0	0	0	1	1
629	TOP3A	topoisomerase (DNA) III alpha	0	0	0	0	0	1	1
630	TOPORS	topoisomerase I binding, arginine/serine-rich	0	0	0	0	0	1	1
631	TP53BP2	tumor protein p53 binding protein, 2	0	0	0	0	0	1	1
632	TPH2	tryptophan hydroxylase 2	0	0	0	0	0	1	1
633	TPPP3	tubulin polymerization-promoting protein family member 3	0	0	0	0	0	1	1
634	TPST2	tyrosylprotein sulfotransferase 2	0	0	0	0	0	1	1
635	TRAF1	TNF receptor-associated factor 1	0	0	0	0	0	1	1
636	TRAF3IP2	TRAF3 interacting protein 2	0	0	0	0	0	1	1
637	TRAM1L1	translocation associated membrane protein 1-like 1	0	0	0	0	0	1	1
638	TRIM21	tripartite motif-containing 21	0	0	0	0	0	1	1
639	TRIM23	tripartite motif-containing 23	0	0	0	0	0	1	1
640	TRIM31	tripartite motif-containing 31	0	0	0	0	0	1	1
641	TRIM46	tripartite motif-containing 46	0	0	0	0	0	1	1
642	TRIM55	tripartite motif-containing 55	0	0	0	0	0	1	1
643	TRIP12	thyroid hormone receptor interactor 12	0	0	0	0	0	1	1
644	TRPC4AP	transient receptor potential cation channel, subfamily C, member 4 associated protein	0	0	0	0	0	1	1
645	TRPC6	transient receptor potential cation channel, subfamily C, member 6	0	0	0	0	0	1	1
646	TRPM2	transient receptor potential cation channel, subfamily M, member 2	0	0	0	0	0	1	1
647	TRPM4	transient receptor potential cation channel, subfamily M, member 4	0	0	0	0	0	1	1
648	TSPAN14	tetraspanin 14	0	0	0	0	0	1	1
649	TSSK1B	testis-specific serine kinase 1B	0	0	0	0	0	1	1
650	TTC12	tetratricopeptide repeat domain 12	0	0	0	0	0	1	1
651	TUBB2A	tubulin, beta 2A	0	0	0	0	0	1	1
652	TULP1	tubby like protein 1	0	0	0	0	0	1	1
653	TYR	tyrosinase (oculocutaneous albinism IA)	1	0	0	0	0	1	1
654	UAP1	UDP-N-acteylglucosamine pyrophosphorylase 1	1	0	0	0	0	1	1
655	UBE2H	ubiquitin-conjugating enzyme E2H (UBC8 homolog, yeast)	0	0	0	0	0	1	1
656	UGGT2	UDP-glucose glycoprotein glucosyltransferase 2	0	0	0	0	0	1	1
657	UGT3A1	UDP glycosyltransferase 3 family, polypeptide A1	0	0	0	0	0	1	1
658	UMPS	uridine monophosphate synthetase	0	0	0	0	0	1	1
659	UNG	uracil-DNA glycosylase	0	0	0	0	0	1	1
660	USP29	ubiquitin specific peptidase 29	0	0	0	0	0	1	1
661	USP4	ubiquitin specific peptidase 4 (proto-oncogene)	0	0	0	0	0	1	1
662	USP49	ubiquitin specific peptidase 49	1	0	0	0	0	1	1
663	VPS41	vacuolar protein sorting 41 homolog (S. cerevisiae)	0	0	0	0	0	1	1
664	VRK1	vaccinia related kinase 1	0	0	0	0	0	1	1
665	WDR6	WD repeat domain 6	0	0	0	0	0	1	1
666	WFS1	Wolfram syndrome 1 (wolframin)	0	0	0	0	0	1	1
667	WISP2	WNT1 inducible signaling pathway protein 2	0	0	0	0	0	1	1
668	WNT11	wingless-type MMTV integration site family, member 11	0	0	0	0	0	1	1
669	WNT9A	wingless-type MMTV integration site family, member 9A	0	0	0	0	0	1	1
670	XKRX	XK, Kell blood group complex subunit-related, X-linked	0	0	0	0	0	1	1
671	ZC3H13	zinc finger CCCH-type containing 13	0	0	0	0	0	1	1
672	ZFP82	zinc finger protein 82 homolog (mouse)	0	0	0	0	0	1	1
673	ZFYVE20	zinc finger, FYVE domain containing 20	0	0	0	0	0	1	1
674	ZIC1	Zic family member 1 (odd-paired homolog, Drosophila)	0	0	0	0	0	1	1
675	ZNF17	zinc finger protein 17	0	0	0	0	0	1	1
676	ZNF343	zinc finger protein 343	0	0	0	0	0	1	1
677	ZNF423	zinc finger protein 423	0	0	0	0	0	1	1
678	ZNF473	zinc finger protein 473	0	0	0	0	0	1	1
679	ZNF496	zinc finger protein 496	0	0	0	0	0	1	1
680	ZNF543	zinc finger protein 543	0	0	0	0	0	1	1
681	ZNF558	zinc finger protein 558	0	0	0	0	0	1	1
682	ZNF750	zinc finger protein 750	0	0	0	0	0	1	1
683	ZNF763	zinc finger protein 763	2	0	0	0	0	1	1
684	ZNF786	zinc finger protein 786	0	0	0	0	0	1	1
685	ZNF79	zinc finger protein 79	0	0	0	0	0	1	1
686	ZNF831	zinc finger protein 831	0	0	0	0	0	1	1
687	ZNF835	zinc finger protein 835	0	0	0	0	0	1	1
688	ZP2	zona pellucida glycoprotein 2 (sperm receptor)	0	0	0	0	0	1	1
689	ZRANB1	zinc finger, RAN-binding domain containing 1	0	0	0	0	0	1	1
690	A2M	alpha-2-macroglobulin	0	3	0	27	0	1	1
691	A4GALT	alpha 1,4-galactosyltransferase (globotriaosylceramide synthase)	0	1	0	9	0	1	1
692	AATK	apoptosis-associated tyrosine kinase	0	3	0	27	0	1	1
693	ABCA1	ATP-binding cassette, sub-family A (ABC1), member 1	0	5	0	45	0	1	1
694	ABCA10	ATP-binding cassette, sub-family A (ABC1), member 10	0	1	0	9	0	1	1
695	ABCA12	ATP-binding cassette, sub-family A (ABC1), member 12	0	1	0	9	0	1	1
696	ABCA13	ATP-binding cassette, sub-family A (ABC1), member 13	0	3	0	27	0	1	1
697	ABCA3	ATP-binding cassette, sub-family A (ABC1), member 3	0	4	0	36	0	1	1
698	ABCA4	ATP-binding cassette, sub-family A (ABC1), member 4	0	2	0	18	0	1	1
699	ABCA5	ATP-binding cassette, sub-family A (ABC1), member 5	0	1	0	9	0	1	1
700	ABCA6	ATP-binding cassette, sub-family A (ABC1), member 6	0	2	0	18	0	1	1
701	ABCA7	ATP-binding cassette, sub-family A (ABC1), member 7	0	1	0	9	0	1	1
702	ABCB1	ATP-binding cassette, sub-family B (MDR/TAP), member 1	1	2	0	18	0	1	1
703	ABCB10	ATP-binding cassette, sub-family B (MDR/TAP), member 10	0	2	0	18	0	1	1
704	ABCB5	ATP-binding cassette, sub-family B (MDR/TAP), member 5	0	1	0	9	0	1	1
705	ABCB6	ATP-binding cassette, sub-family B (MDR/TAP), member 6	0	2	0	18	0	1	1
706	ABCB8	ATP-binding cassette, sub-family B (MDR/TAP), member 8	0	2	0	18	0	1	1
707	ABCC11	ATP-binding cassette, sub-family C (CFTR/MRP), member 11	0	1	0	9	0	1	1
708	ABCC3	ATP-binding cassette, sub-family C (CFTR/MRP), member 3	0	1	0	9	0	1	1
709	ABCC4	ATP-binding cassette, sub-family C (CFTR/MRP), member 4	0	2	0	18	0	1	1
710	ABCC5	ATP-binding cassette, sub-family C (CFTR/MRP), member 5	4	1	0	9	0	1	1
711	ABCD2	ATP-binding cassette, sub-family D (ALD), member 2	0	1	0	9	0	1	1
712	ABCD4	ATP-binding cassette, sub-family D (ALD), member 4	0	1	0	9	0	1	1
713	ABCF3	ATP-binding cassette, sub-family F (GCN20), member 3	0	1	0	9	0	1	1
714	ABCG2	ATP-binding cassette, sub-family G (WHITE), member 2	0	1	0	9	0	1	1
715	ABHD12B	abhydrolase domain containing 12B	0	1	0	9	0	1	1
716	ABHD3	abhydrolase domain containing 3	0	1	0	9	0	1	1
717	ABI1	abl-interactor 1	0	1	0	9	0	1	1
718	ABL1	c-abl oncogene 1, receptor tyrosine kinase	0	24	0	216	0	1	1
719	ABL2	v-abl Abelson murine leukemia viral oncogene homolog 2 (arg, Abelson-related gene)	0	7	0	63	0	1	1
720	ABLIM1	actin binding LIM protein 1	0	1	0	9	0	1	1
721	ABTB2	ankyrin repeat and BTB (POZ) domain containing 2	0	1	0	9	0	1	1
722	ACACA	acetyl-Coenzyme A carboxylase alpha	0	1	0	9	0	1	1
723	ACAD9	acyl-Coenzyme A dehydrogenase family, member 9	0	1	0	9	0	1	1
724	ACADM	acyl-Coenzyme A dehydrogenase, C-4 to C-12 straight chain	0	2	0	18	0	1	1
725	ACADSB	acyl-Coenzyme A dehydrogenase, short/branched chain	0	1	0	9	0	1	1
726	ACAP1	ArfGAP with coiled-coil, ankyrin repeat and PH domains 1	0	3	0	27	0	1	1
727	ACAT2	acetyl-Coenzyme A acetyltransferase 2	0	1	0	9	0	1	1
728	ACCN1	amiloride-sensitive cation channel 1, neuronal (degenerin)	0	2	0	18	0	1	1
729	ACCN3	amiloride-sensitive cation channel 3	0	1	0	9	0	1	1
730	ACCS	1-aminocyclopropane-1-carboxylate synthase homolog (Arabidopsis)(non-functional)	0	3	0	27	0	1	1
731	ACHE	acetylcholinesterase (Yt blood group)	0	1	0	9	0	1	1
732	ACIN1	apoptotic chromatin condensation inducer 1	0	1	0	9	0	1	1
733	ACLY	ATP citrate lyase	0	1	0	9	0	1	1
734	ACO2	aconitase 2, mitochondrial	0	3	0	27	0	1	1
735	ACOX3	acyl-Coenzyme A oxidase 3, pristanoyl	0	1	0	9	0	1	1
736	ACP5	acid phosphatase 5, tartrate resistant	0	1	0	9	0	1	1
737	ACSL4	acyl-CoA synthetase long-chain family member 4	0	1	0	9	0	1	1
738	ACSL5	acyl-CoA synthetase long-chain family member 5	0	2	0	18	0	1	1
739	ACSM1	acyl-CoA synthetase medium-chain family member 1	0	1	0	9	0	1	1
740	ACSM2B	acyl-CoA synthetase medium-chain family member 2B	0	1	0	9	0	1	1
741	ACSS3	acyl-CoA synthetase short-chain family member 3	0	1	0	9	0	1	1
742	ACTL9	actin-like 9	0	2	0	18	0	1	1
743	ACTN1	actinin, alpha 1	0	1	0	9	0	1	1
744	ACTR8	ARP8 actin-related protein 8 homolog (yeast)	0	1	0	9	0	1	1
745	ACTRT1	actin-related protein T1	0	1	0	9	0	1	1
746	ACVR1	activin A receptor, type I	0	1	0	9	0	1	1
747	ACVR1B	activin A receptor, type IB	0	6	0	54	0	1	1
748	ACVR1C	activin A receptor, type IC	0	2	0	18	0	1	1
749	ACVR2A	activin A receptor, type IIA	0	3	0	27	0	1	1
750	ACVR2B	activin A receptor, type IIB	0	1	0	9	0	1	1
751	ACVRL1	activin A receptor type II-like 1	0	2	0	18	0	1	1
752	ACY1	aminoacylase 1	0	1	0	9	0	1	1
753	ADAM10	ADAM metallopeptidase domain 10	0	1	0	9	0	1	1
754	ADAM12	ADAM metallopeptidase domain 12 (meltrin alpha)	0	5	0	45	0	1	1
755	ADAM15	ADAM metallopeptidase domain 15	0	4	0	36	0	1	1
756	ADAM18	ADAM metallopeptidase domain 18	0	3	0	27	0	1	1
757	ADAM19	ADAM metallopeptidase domain 19 (meltrin beta)	0	3	0	27	0	1	1
758	ADAM2	ADAM metallopeptidase domain 2 (fertilin beta)	0	1	0	9	0	1	1
759	ADAM22	ADAM metallopeptidase domain 22	0	3	0	27	0	1	1
760	ADAM23	ADAM metallopeptidase domain 23	0	2	0	18	0	1	1
761	ADAM28	ADAM metallopeptidase domain 28	0	1	0	9	0	1	1
762	ADAM29	ADAM metallopeptidase domain 29	0	5	0	45	0	1	1
763	ADAM30	ADAM metallopeptidase domain 30	0	1	0	9	0	1	1
764	ADAM32	ADAM metallopeptidase domain 32	0	2	0	18	0	1	1
765	ADAM33	ADAM metallopeptidase domain 33	0	3	0	27	0	1	1
766	ADAM7	ADAM metallopeptidase domain 7	0	1	0	9	0	1	1
767	ADAMTS1	ADAM metallopeptidase with thrombospondin type 1 motif, 1	0	1	0	9	0	1	1
768	ADAMTS10	ADAM metallopeptidase with thrombospondin type 1 motif, 10	0	1	0	9	0	1	1
769	ADAMTS12	ADAM metallopeptidase with thrombospondin type 1 motif, 12	1	1	0	9	0	1	1
770	ADAMTS13	ADAM metallopeptidase with thrombospondin type 1 motif, 13	1	4	0	36	0	1	1
771	ADAMTS15	ADAM metallopeptidase with thrombospondin type 1 motif, 15	0	3	0	27	0	1	1
772	ADAMTS16	ADAM metallopeptidase with thrombospondin type 1 motif, 16	0	1	0	9	0	1	1
773	ADAMTS17	ADAM metallopeptidase with thrombospondin type 1 motif, 17	0	1	0	9	0	1	1
774	ADAMTS18	ADAM metallopeptidase with thrombospondin type 1 motif, 18	0	8	0	72	0	1	1
775	ADAMTS19	ADAM metallopeptidase with thrombospondin type 1 motif, 19	0	2	0	18	0	1	1
776	ADAMTS2	ADAM metallopeptidase with thrombospondin type 1 motif, 2	0	1	0	9	0	1	1
777	ADAMTS20	ADAM metallopeptidase with thrombospondin type 1 motif, 20	0	3	0	27	0	1	1
778	ADAMTS3	ADAM metallopeptidase with thrombospondin type 1 motif, 3	0	1	0	9	0	1	1
779	ADAMTS4	ADAM metallopeptidase with thrombospondin type 1 motif, 4	0	1	0	9	0	1	1
780	ADAMTS5	ADAM metallopeptidase with thrombospondin type 1 motif, 5 (aggrecanase-2)	0	3	0	27	0	1	1
781	ADAMTS8	ADAM metallopeptidase with thrombospondin type 1 motif, 8	0	1	0	9	0	1	1
782	ADAMTSL3	ADAMTS-like 3	0	9	0	81	0	1	1
783	ADAR	adenosine deaminase, RNA-specific	0	1	0	9	0	1	1
784	ADARB2	adenosine deaminase, RNA-specific, B2 (RED2 homolog rat)	0	3	0	27	0	1	1
785	ADAT3	adenosine deaminase, tRNA-specific 3, TAD3 homolog (S. cerevisiae)	0	1	0	9	0	1	1
786	ADCY1	adenylate cyclase 1 (brain)	0	1	0	9	0	1	1
787	ADCY8	adenylate cyclase 8 (brain)	0	1	0	9	0	1	1
788	ADD3	adducin 3 (gamma)	0	1	0	9	0	1	1
789	ADH6	alcohol dehydrogenase 6 (class V)	0	1	0	9	0	1	1
790	ADH7	alcohol dehydrogenase 7 (class IV), mu or sigma polypeptide	0	2	0	18	0	1	1
791	ADHFE1	alcohol dehydrogenase, iron containing, 1	0	4	0	36	0	1	1
792	ADNP2	ADNP homeobox 2	0	1	0	9	0	1	1
793	ADORA1	adenosine A1 receptor	0	1	0	9	0	1	1
794	ADORA3	adenosine A3 receptor	0	1	0	9	0	1	1
795	ADRA1A	adrenergic, alpha-1A-, receptor	0	2	0	18	0	1	1
796	ADRBK1	adrenergic, beta, receptor kinase 1	0	1	0	9	0	1	1
797	ADRBK2	adrenergic, beta, receptor kinase 2	0	3	0	27	0	1	1
798	ADSS	adenylosuccinate synthase	0	1	0	9	0	1	1
799	ADSSL1	adenylosuccinate synthase like 1	0	1	0	9	0	1	1
800	AFF1	AF4/FMR2 family, member 1	1	1	0	9	0	1	1
801	AFF3	AF4/FMR2 family, member 3	0	3	0	27	0	1	1
802	AFF4	AF4/FMR2 family, member 4	0	2	0	18	0	1	1
803	AGAP2	ArfGAP with GTPase domain, ankyrin repeat and PH domain 2	0	3	0	27	0	1	1
804	AGAP3	ArfGAP with GTPase domain, ankyrin repeat and PH domain 3	0	1	0	9	0	1	1
805	AGBL5	ATP/GTP binding protein-like 5	0	1	0	9	0	1	1
806	AGER	advanced glycosylation end product-specific receptor	0	1	0	9	0	1	1
807	AGFG1	ArfGAP with FG repeats 1	0	5	0	45	0	1	1
808	AGFG2	ArfGAP with FG repeats 2	0	1	0	9	0	1	1
809	AGL	amylo-1, 6-glucosidase, 4-alpha-glucanotransferase (glycogen debranching enzyme, glycogen storage disease type III)	0	1	0	9	0	1	1
810	AGPS	alkylglycerone phosphate synthase	0	1	0	9	0	1	1
811	AGRN	agrin	0	1	0	9	0	1	1
812	AGTPBP1	ATP/GTP binding protein 1	0	2	0	18	0	1	1
813	AGTR2	angiotensin II receptor, type 2	0	1	0	9	0	1	1
814	AHI1	Abelson helper integration site 1	0	2	0	18	0	1	1
815	AHR	aryl hydrocarbon receptor	0	2	0	18	0	1	1
816	AHRR	aryl-hydrocarbon receptor repressor	0	1	0	9	0	1	1
817	AHSA2	AHA1, activator of heat shock 90kDa protein ATPase homolog 2 (yeast)	0	1	0	9	0	1	1
818	AIFM1	apoptosis-inducing factor, mitochondrion-associated, 1	1	1	0	9	0	1	1
819	AIFM2	apoptosis-inducing factor, mitochondrion-associated, 2	0	1	0	9	0	1	1
820	AIFM3	apoptosis-inducing factor, mitochondrion-associated, 3	0	2	0	18	0	1	1
821	AJAP1	adherens junctions associated protein 1	0	1	0	9	0	1	1
822	AK3L1	adenylate kinase 3-like 1	0	1	0	9	0	1	1
823	AKAP11	A kinase (PRKA) anchor protein 11	0	1	0	9	0	1	1
824	AKAP12	A kinase (PRKA) anchor protein (gravin) 12	0	3	0	27	0	1	1
825	AKAP13	A kinase (PRKA) anchor protein 13	1	1	0	9	0	1	1
826	AKAP3	A kinase (PRKA) anchor protein 3	0	4	0	36	0	1	1
827	AKAP4	A kinase (PRKA) anchor protein 4	0	4	0	36	0	1	1
828	AKAP6	A kinase (PRKA) anchor protein 6	0	6	0	54	0	1	1
829	AKAP8	A kinase (PRKA) anchor protein 8	0	1	0	9	0	1	1
830	AKAP9	A kinase (PRKA) anchor protein (yotiao) 9	2	10	0	90	0	1	1
831	AKNA	AT-hook transcription factor	0	1	0	9	0	1	1
832	AKR7A2	aldo-keto reductase family 7, member A2 (aflatoxin aldehyde reductase)	0	1	0	9	0	1	1
833	AKT1	v-akt murine thymoma viral oncogene homolog 1	0	3	0	27	0	1	1
834	AKT3	v-akt murine thymoma viral oncogene homolog 3 (protein kinase B, gamma)	0	2	0	18	0	1	1
835	ALDH1A1	aldehyde dehydrogenase 1 family, member A1	0	1	0	9	0	1	1
836	ALDH1A2	aldehyde dehydrogenase 1 family, member A2	0	1	0	9	0	1	1
837	ALDH1A3	aldehyde dehydrogenase 1 family, member A3	0	2	0	18	0	1	1
838	ALDH1L1	aldehyde dehydrogenase 1 family, member L1	0	1	0	9	0	1	1
839	ALDH2	aldehyde dehydrogenase 2 family (mitochondrial)	0	2	0	18	0	1	1
840	ALDH3B2	aldehyde dehydrogenase 3 family, member B2	0	2	0	18	0	1	1
841	ALDH7A1	aldehyde dehydrogenase 7 family, member A1	0	1	0	9	0	1	1
842	ALDOA	aldolase A, fructose-bisphosphate	0	1	0	9	0	1	1
843	ALK	anaplastic lymphoma receptor tyrosine kinase	0	22	0	198	0	1	1
844	ALMS1	Alstrom syndrome 1	2	1	0	9	0	1	1
845	ALOX12	arachidonate 12-lipoxygenase	0	1	0	9	0	1	1
846	ALOX15	arachidonate 15-lipoxygenase	0	2	0	18	0	1	1
847	ALOXE3	arachidonate lipoxygenase 3	0	2	0	18	0	1	1
848	ALPI	alkaline phosphatase, intestinal	0	1	0	9	0	1	1
849	ALPK1	alpha-kinase 1	0	1	0	9	0	1	1
850	ALPK2	alpha-kinase 2	0	3	0	27	0	1	1
851	ALPK3	alpha-kinase 3	1	4	0	36	0	1	1
852	ALS2	amyotrophic lateral sclerosis 2 (juvenile)	0	3	0	27	0	1	1
853	ALS2CL	ALS2 C-terminal like	0	3	0	27	0	1	1
854	ALS2CR11	amyotrophic lateral sclerosis 2 (juvenile) chromosome region, candidate 11	0	1	0	9	0	1	1
855	ALS2CR12	amyotrophic lateral sclerosis 2 (juvenile) chromosome region, candidate 12	0	2	0	18	0	1	1
856	AMDHD1	amidohydrolase domain containing 1	0	1	0	9	0	1	1
857	AMDHD2	amidohydrolase domain containing 2	0	2	0	18	0	1	1
858	AMFR	autocrine motility factor receptor	0	2	0	18	0	1	1
859	AMMECR1L	AMME chromosomal region gene 1-like	0	1	0	9	0	1	1
860	AMPD1	adenosine monophosphate deaminase 1 (isoform M)	0	1	0	9	0	1	1
861	AMPD2	adenosine monophosphate deaminase 2 (isoform L)	0	1	0	9	0	1	1
862	AMPD3	adenosine monophosphate deaminase (isoform E)	0	1	0	9	0	1	1
863	AMTN	amelotin	0	2	0	18	0	1	1
864	ANAPC13	anaphase promoting complex subunit 13	0	1	0	9	0	1	1
865	ANAPC4	anaphase promoting complex subunit 4	0	1	0	9	0	1	1
866	ANAPC5	anaphase promoting complex subunit 5	0	4	0	36	0	1	1
867	ANGEL1	angel homolog 1 (Drosophila)	0	1	0	9	0	1	1
868	ANK1	ankyrin 1, erythrocytic	0	5	0	45	0	1	1
869	ANK2	ankyrin 2, neuronal	1	7	0	63	0	1	1
870	ANK3	ankyrin 3, node of Ranvier (ankyrin G)	0	1	0	9	0	1	1
871	ANKHD1	ankyrin repeat and KH domain containing 1	0	4	0	36	0	1	1
872	ANKK1	ankyrin repeat and kinase domain containing 1	0	5	0	45	0	1	1
873	ANKMY1	ankyrin repeat and MYND domain containing 1	0	1	0	9	0	1	1
874	ANKMY2	ankyrin repeat and MYND domain containing 2	0	1	0	9	0	1	1
875	ANKRD10	ankyrin repeat domain 10	0	1	0	9	0	1	1
876	ANKRD11	ankyrin repeat domain 11	0	1	0	9	0	1	1
877	ANKRD12	ankyrin repeat domain 12	0	1	0	9	0	1	1
878	ANKRD17	ankyrin repeat domain 17	0	1	0	9	0	1	1
879	ANKRD18A	ankyrin repeat domain 18A	0	2	0	18	0	1	1
880	ANKRD29	ankyrin repeat domain 29	0	1	0	9	0	1	1
881	ANKRD30A	ankyrin repeat domain 30A	0	1	0	9	0	1	1
882	ANKRD44	ankyrin repeat domain 44	0	1	0	9	0	1	1
883	ANKRD49	ankyrin repeat domain 49	0	1	0	9	0	1	1
884	ANKRD5	ankyrin repeat domain 5	0	1	0	9	0	1	1
885	ANKRD50	ankyrin repeat domain 50	0	1	0	9	0	1	1
886	ANLN	anillin, actin binding protein	0	1	0	9	0	1	1
887	ANO2	anoctamin 2	0	1	0	9	0	1	1
888	ANO3	anoctamin 3	0	1	0	9	0	1	1
889	ANO5	anoctamin 5	1	3	0	27	0	1	1
890	ANO9	anoctamin 9	0	2	0	18	0	1	1
891	ANXA1	annexin A1	0	1	0	9	0	1	1
892	ANXA7	annexin A7	0	1	0	9	0	1	1
893	AOC3	amine oxidase, copper containing 3 (vascular adhesion protein 1)	2	2	0	18	0	1	1
894	AP1M1	adaptor-related protein complex 1, mu 1 subunit	0	1	0	9	0	1	1
895	APAF1	apoptotic peptidase activating factor 1	0	1	0	9	0	1	1
896	APBB1IP	amyloid beta (A4) precursor protein-binding, family B, member 1 interacting protein	0	5	0	45	0	1	1
897	APC	adenomatous polyposis coli	0	839	0	7551	0	1	1
898	APC2	adenomatosis polyposis coli 2	1	3	0	27	0	1	1
899	APCS	amyloid P component, serum	1	1	0	9	0	1	1
900	API5	apoptosis inhibitor 5	0	1	0	9	0	1	1
901	APOB	apolipoprotein B (including Ag(x) antigen)	0	6	0	54	0	1	1
902	APOBEC3G	apolipoprotein B mRNA editing enzyme, catalytic polypeptide-like 3G	0	1	0	9	0	1	1
903	APOBEC3H	apolipoprotein B mRNA editing enzyme, catalytic polypeptide-like 3H	0	1	0	9	0	1	1
904	APOC4	apolipoprotein C-IV	0	1	0	9	0	1	1
905	APOL1	apolipoprotein L, 1	0	1	0	9	0	1	1
906	APPL1	adaptor protein, phosphotyrosine interaction, PH domain and leucine zipper containing 1	0	1	0	9	0	1	1
907	AQP10	aquaporin 10	0	1	0	9	0	1	1
908	AQP8	aquaporin 8	0	1	0	9	0	1	1
909	ARAF	v-raf murine sarcoma 3611 viral oncogene homolog	0	2	0	18	0	1	1
910	ARAP3	ArfGAP with RhoGAP domain, ankyrin repeat and PH domain 3	0	4	0	36	0	1	1
911	ARFGAP3	ADP-ribosylation factor GTPase activating protein 3	0	1	0	9	0	1	1
912	ARFGEF1	ADP-ribosylation factor guanine nucleotide-exchange factor 1(brefeldin A-inhibited)	0	4	0	36	0	1	1
913	ARFGEF2	ADP-ribosylation factor guanine nucleotide-exchange factor 2 (brefeldin A-inhibited)	1	2	0	18	0	1	1
914	ARFRP1	ADP-ribosylation factor related protein 1	0	1	0	9	0	1	1
915	ARGFX	arginine-fifty homeobox	0	1	0	9	0	1	1
916	ARHGAP1	Rho GTPase activating protein 1	0	1	0	9	0	1	1
917	ARHGAP10	Rho GTPase activating protein 10	0	1	0	9	0	1	1
918	ARHGAP11A	Rho GTPase activating protein 11A	0	2	0	18	0	1	1
919	ARHGAP20	Rho GTPase activating protein 20	0	2	0	18	0	1	1
920	ARHGAP23	Rho GTPase activating protein 23	0	1	0	9	0	1	1
921	ARHGAP29	Rho GTPase activating protein 29	0	6	0	54	0	1	1
922	ARHGAP33	Rho GTPase activating protein 33	0	1	0	9	0	1	1
923	ARHGAP5	Rho GTPase activating protein 5	0	1	0	9	0	1	1
924	ARHGAP6	Rho GTPase activating protein 6	0	2	0	18	0	1	1
925	ARHGAP9	Rho GTPase activating protein 9	1	1	0	9	0	1	1
926	ARHGDIG	Rho GDP dissociation inhibitor (GDI) gamma	0	1	0	9	0	1	1
927	ARHGEF1	Rho guanine nucleotide exchange factor (GEF) 1	0	1	0	9	0	1	1
928	ARHGEF10L	Rho guanine nucleotide exchange factor (GEF) 10-like	0	1	0	9	0	1	1
929	ARHGEF11	Rho guanine nucleotide exchange factor (GEF) 11	0	2	0	18	0	1	1
930	ARHGEF19	Rho guanine nucleotide exchange factor (GEF) 19	0	1	0	9	0	1	1
931	ARHGEF4	Rho guanine nucleotide exchange factor (GEF) 4	0	3	0	27	0	1	1
932	ARHGEF9	Cdc42 guanine nucleotide exchange factor (GEF) 9	0	1	0	9	0	1	1
933	ARID1A	AT rich interactive domain 1A (SWI-like)	1	4	0	36	0	1	1
934	ARID1B	AT rich interactive domain 1B (SWI1-like)	0	1	0	9	0	1	1
935	ARID2	AT rich interactive domain 2 (ARID, RFX-like)	0	1	0	9	0	1	1
936	ARID4A	AT rich interactive domain 4A (RBP1-like)	0	1	0	9	0	1	1
937	ARL1	ADP-ribosylation factor-like 1	0	1	0	9	0	1	1
938	ARL4C	ADP-ribosylation factor-like 4C	0	1	0	9	0	1	1
939	ARMCX3	armadillo repeat containing, X-linked 3	0	1	0	9	0	1	1
940	ARNT	aryl hydrocarbon receptor nuclear translocator	0	1	0	9	0	1	1
941	ARNT2	aryl-hydrocarbon receptor nuclear translocator 2	0	3	0	27	0	1	1
942	ARR3	arrestin 3, retinal (X-arrestin)	0	2	0	18	0	1	1
943	ARSE	arylsulfatase E (chondrodysplasia punctata 1)	0	1	0	9	0	1	1
944	ARSH	arylsulfatase family, member H	0	1	0	9	0	1	1
945	ARV1	ARV1 homolog (S. cerevisiae)	0	2	0	18	0	1	1
946	ASAP3	ArfGAP with SH3 domain, ankyrin repeat and PH domain 3	1	1	0	9	0	1	1
947	ASB11	ankyrin repeat and SOCS box-containing 11	0	7	0	63	0	1	1
948	ASB15	ankyrin repeat and SOCS box-containing 15	0	1	0	9	0	1	1
949	ASB16	ankyrin repeat and SOCS box-containing 16	0	1	0	9	0	1	1
950	ASB4	ankyrin repeat and SOCS box-containing 4	0	1	0	9	0	1	1
951	ASB8	ankyrin repeat and SOCS box-containing 8	0	1	0	9	0	1	1
952	ASCL4	achaete-scute complex homolog 4 (Drosophila)	0	1	0	9	0	1	1
953	ASGR1	asialoglycoprotein receptor 1	0	2	0	18	0	1	1
954	ASH1L	ash1 (absent, small, or homeotic)-like (Drosophila)	0	2	0	18	0	1	1
955	ASH2L	ash2 (absent, small, or homeotic)-like (Drosophila)	0	1	0	9	0	1	1
956	ASIP	agouti signaling protein, nonagouti homolog (mouse)	0	1	0	9	0	1	1
957	ASL	argininosuccinate lyase	0	2	0	18	0	1	1
958	ASMT	acetylserotonin O-methyltransferase	0	1	0	9	0	1	1
959	ASPM	asp (abnormal spindle) homolog, microcephaly associated (Drosophila)	0	2	0	18	0	1	1
960	ASTN1	astrotactin 1	0	3	0	27	0	1	1
961	ASTN2	astrotactin 2	0	1	0	9	0	1	1
962	ASXL1	additional sex combs like 1 (Drosophila)	0	27	0	243	0	1	1
963	ATAD1	ATPase family, AAA domain containing 1	0	1	0	9	0	1	1
964	ATF2	activating transcription factor 2	0	1	0	9	0	1	1
965	ATF7IP	activating transcription factor 7 interacting protein	0	1	0	9	0	1	1
966	ATG5	ATG5 autophagy related 5 homolog (S. cerevisiae)	0	1	0	9	0	1	1
967	ATG7	ATG7 autophagy related 7 homolog (S. cerevisiae)	0	1	0	9	0	1	1
968	ATG9A	ATG9 autophagy related 9 homolog A (S. cerevisiae)	0	1	0	9	0	1	1
969	ATHL1	ATH1, acid trehalase-like 1 (yeast)	0	1	0	9	0	1	1
970	ATL2	atlastin GTPase 2	0	1	0	9	0	1	1
971	ATM	ataxia telangiectasia mutated	0	245	0	2205	0	1	1
972	ATP10B	ATPase, class V, type 10B	0	1	0	9	0	1	1
973	ATP11C	ATPase, class VI, type 11C	0	3	0	27	0	1	1
974	ATP12A	ATPase, H+/K+ transporting, nongastric, alpha polypeptide	0	2	0	18	0	1	1
975	ATP13A2	ATPase type 13A2	0	2	0	18	0	1	1
976	ATP1A2	ATPase, Na+/K+ transporting, alpha 2 (+) polypeptide	0	2	0	18	0	1	1
977	ATP1B4	ATPase, (Na+)/K+ transporting, beta 4 polypeptide	0	1	0	9	0	1	1
978	ATP2A3	ATPase, Ca++ transporting, ubiquitous	0	1	0	9	0	1	1
979	ATP2B1	ATPase, Ca++ transporting, plasma membrane 1	0	1	0	9	0	1	1
980	ATP2B2	ATPase, Ca++ transporting, plasma membrane 2	0	1	0	9	0	1	1
981	ATP2C1	ATPase, Ca++ transporting, type 2C, member 1	0	1	0	9	0	1	1
982	ATP2C2	ATPase, Ca++ transporting, type 2C, member 2	0	1	0	9	0	1	1
983	ATP6V0B	ATPase, H+ transporting, lysosomal 21kDa, V0 subunit b	0	1	0	9	0	1	1
984	ATP6V1E1	ATPase, H+ transporting, lysosomal 31kDa, V1 subunit E1	0	2	0	18	0	1	1
985	ATP6V1G3	ATPase, H+ transporting, lysosomal 13kDa, V1 subunit G3	0	1	0	9	0	1	1
986	ATP7B	ATPase, Cu++ transporting, beta polypeptide	0	1	0	9	0	1	1
987	ATP8A1	ATPase, aminophospholipid transporter (APLT), class I, type 8A, member 1	0	1	0	9	0	1	1
988	ATP8B1	ATPase, class I, type 8B, member 1	0	6	0	54	0	1	1
989	ATR	ataxia telangiectasia and Rad3 related	0	14	0	126	0	1	1
990	ATRN	attractin	0	3	0	27	0	1	1
991	ATRNL1	attractin-like 1	0	1	0	9	0	1	1
992	ATRX	alpha thalassemia/mental retardation syndrome X-linked (RAD54 homolog, S. cerevisiae)	0	4	0	36	0	1	1
993	ATXN3L	ataxin 3-like	0	1	0	9	0	1	1
994	AURKA	aurora kinase A	0	4	0	36	0	1	1
995	AURKB	aurora kinase B	0	2	0	18	0	1	1
996	AURKC	aurora kinase C	0	3	0	27	0	1	1
997	AUTS2	autism susceptibility candidate 2	0	1	0	9	0	1	1
998	AVEN	apoptosis, caspase activation inhibitor	0	1	0	9	0	1	1
999	AVIL	advillin	0	1	0	9	0	1	1
1000	AVPI1	arginine vasopressin-induced 1	0	1	0	9	0	1	1
1001	AVPR2	arginine vasopressin receptor 2 (nephrogenic diabetes insipidus)	0	1	0	9	0	1	1
1002	AXIN2	axin 2 (conductin, axil)	0	2	0	18	0	1	1
1003	AXL	AXL receptor tyrosine kinase	0	7	0	63	0	1	1
1004	AZGP1	alpha-2-glycoprotein 1, zinc-binding	0	1	0	9	0	1	1
1005	AZI1	5-azacytidine induced 1	0	1	0	9	0	1	1
1006	B3GALNT2	beta-1,3-N-acetylgalactosaminyltransferase 2	0	1	0	9	0	1	1
1007	B4GALNT2	beta-1,4-N-acetyl-galactosaminyl transferase 2	0	1	0	9	0	1	1
1008	BAAT	bile acid Coenzyme A: amino acid N-acyltransferase (glycine N-choloyltransferase)	0	1	0	9	0	1	1
1009	BAD	BCL2-antagonist of cell death	0	1	0	9	0	1	1
1010	BAI2	brain-specific angiogenesis inhibitor 2	0	1	0	9	0	1	1
1011	BAI3	brain-specific angiogenesis inhibitor 3	0	8	0	72	0	1	1
1012	BAMBI	BMP and activin membrane-bound inhibitor homolog (Xenopus laevis)	0	3	0	27	0	1	1
1013	BAP1	BRCA1 associated protein-1 (ubiquitin carboxy-terminal hydrolase)	0	2	0	18	0	1	1
1014	BARD1	BRCA1 associated RING domain 1	0	2	0	18	0	1	1
1015	BAT2	HLA-B associated transcript 2	0	2	0	18	0	1	1
1016	BAT3	HLA-B associated transcript 3	0	1	0	9	0	1	1
1017	BAX	BCL2-associated X protein	0	2	0	18	0	1	1
1018	BAZ1A	bromodomain adjacent to zinc finger domain, 1A	0	4	0	36	0	1	1
1019	BAZ1B	bromodomain adjacent to zinc finger domain, 1B	0	1	0	9	0	1	1
1020	BBS9	Bardet-Biedl syndrome 9	0	1	0	9	0	1	1
1021	BCAR1	breast cancer anti-estrogen resistance 1	0	3	0	27	0	1	1
1022	BCAR3	breast cancer anti-estrogen resistance 3	0	1	0	9	0	1	1
1023	BCAS1	breast carcinoma amplified sequence 1	0	1	0	9	0	1	1
1024	BCAS2	breast carcinoma amplified sequence 2	0	1	0	9	0	1	1
1025	BCAS3	breast carcinoma amplified sequence 3	0	2	0	18	0	1	1
1026	BCCIP	BRCA2 and CDKN1A interacting protein	0	1	0	9	0	1	1
1027	BCL11A	B-cell CLL/lymphoma 11A (zinc finger protein)	0	7	0	63	0	1	1
1028	BCL11B	B-cell CLL/lymphoma 11B (zinc finger protein)	0	2	0	18	0	1	1
1029	BCL2	B-cell CLL/lymphoma 2	0	1	0	9	0	1	1
1030	BCL2L12	BCL2-like 12 (proline rich)	0	1	0	9	0	1	1
1031	BCL2L13	BCL2-like 13 (apoptosis facilitator)	0	2	0	18	0	1	1
1032	BCL2L2	BCL2-like 2	0	1	0	9	0	1	1
1033	BCL3	B-cell CLL/lymphoma 3	0	1	0	9	0	1	1
1034	BCL6	B-cell CLL/lymphoma 6 (zinc finger protein 51)	0	3	0	27	0	1	1
1035	BCL6B	B-cell CLL/lymphoma 6, member B (zinc finger protein)	0	1	0	9	0	1	1
1036	BCOR	BCL6 co-repressor	0	1	0	9	0	1	1
1037	BCORL1	BCL6 co-repressor-like 1	0	3	0	27	0	1	1
1038	BCR	breakpoint cluster region	0	4	0	36	0	1	1
1039	BEND7	BEN domain containing 7	0	1	0	9	0	1	1
1040	BEX4	BEX family member 4	0	1	0	9	0	1	1
1041	BEX5	BEX family member 5	0	1	0	9	0	1	1
1042	BGN	biglycan	0	2	0	18	0	1	1
1043	BICC1	bicaudal C homolog 1 (Drosophila)	0	1	0	9	0	1	1
1044	BICD1	bicaudal D homolog 1 (Drosophila)	0	1	0	9	0	1	1
1045	BICD2	bicaudal D homolog 2 (Drosophila)	0	1	0	9	0	1	1
1046	BIN1	bridging integrator 1	0	1	0	9	0	1	1
1047	BIRC3	baculoviral IAP repeat-containing 3	0	1	0	9	0	1	1
1048	BIRC6	baculoviral IAP repeat-containing 6 (apollon)	0	7	0	63	0	1	1
1049	BIRC7	baculoviral IAP repeat-containing 7 (livin)	0	1	0	9	0	1	1
1050	BIRC8	baculoviral IAP repeat-containing 8	0	1	0	9	0	1	1
1051	BLK	B lymphoid tyrosine kinase	0	1	0	9	0	1	1
1052	BMP1	bone morphogenetic protein 1	0	1	0	9	0	1	1
1053	BMP2K	BMP2 inducible kinase	0	1	0	9	0	1	1
1054	BMP6	bone morphogenetic protein 6	0	2	0	18	0	1	1
1055	BMPER	BMP binding endothelial regulator	0	1	0	9	0	1	1
1056	BMPR1A	bone morphogenetic protein receptor, type IA	0	4	0	36	0	1	1
1057	BMPR1B	bone morphogenetic protein receptor, type IB	0	4	0	36	0	1	1
1058	BMPR2	bone morphogenetic protein receptor, type II (serine/threonine kinase)	0	1	0	9	0	1	1
1059	BMX	BMX non-receptor tyrosine kinase	0	2	0	18	0	1	1
1060	BNC2	basonuclin 2	0	1	0	9	0	1	1
1061	BNIP3	BCL2/adenovirus E1B 19kDa interacting protein 3	0	2	0	18	0	1	1
1062	BOC	Boc homolog (mouse)	0	2	0	18	0	1	1
1063	BPIL1	bactericidal/permeability-increasing protein-like 1	0	1	0	9	0	1	1
1064	BRAF	v-raf murine sarcoma viral oncogene homolog B1	0	89	0	801	0	1	1
1065	BRCA1	breast cancer 1, early onset	1	38	0	342	0	1	1
1066	BRCA2	breast cancer 2, early onset	0	59	0	531	0	1	1
1067	BRCC3	BRCA1/BRCA2-containing complex, subunit 3	0	2	0	18	0	1	1
1068	BRD3	bromodomain containing 3	1	1	0	9	0	1	1
1069	BRDT	bromodomain, testis-specific	0	2	0	18	0	1	1
1070	BRE	brain and reproductive organ-expressed (TNFRSF1A modulator)	0	1	0	9	0	1	1
1071	BRF1	BRF1 homolog, subunit of RNA polymerase III transcription initiation factor IIIB (S. cerevisiae)	0	2	0	18	0	1	1
1072	BRMS1L	breast cancer metastasis-suppressor 1-like	0	1	0	9	0	1	1
1073	BRP44L	brain protein 44-like	0	1	0	9	0	1	1
1074	BRSK1	BR serine/threonine kinase 1	0	3	0	27	0	1	1
1075	BSDC1	BSD domain containing 1	0	1	0	9	0	1	1
1076	BTBD3	BTB (POZ) domain containing 3	0	1	0	9	0	1	1
1077	BTC	betacellulin	0	1	0	9	0	1	1
1078	BTG2	BTG family, member 2	0	1	0	9	0	1	1
1079	BTK	Bruton agammaglobulinemia tyrosine kinase	0	4	0	36	0	1	1
1080	BTNL2	butyrophilin-like 2 (MHC class II associated)	0	1	0	9	0	1	1
1081	BUB1	BUB1 budding uninhibited by benzimidazoles 1 homolog (yeast)	0	1	0	9	0	1	1
1082	BUD13	BUD13 homolog (S. cerevisiae)	0	1	0	9	0	1	1
1083	C10orf128	chromosome 10 open reading frame 128	0	1	0	9	0	1	1
1084	C10orf137	chromosome 10 open reading frame 137	0	3	0	27	0	1	1
1085	C10orf18	chromosome 10 open reading frame 18	0	1	0	9	0	1	1
1086	C10orf26	chromosome 10 open reading frame 26	0	1	0	9	0	1	1
1087	C10orf47	chromosome 10 open reading frame 47	0	1	0	9	0	1	1
1088	C10orf54	chromosome 10 open reading frame 54	0	1	0	9	0	1	1
1089	C10orf72	chromosome 10 open reading frame 72	0	1	0	9	0	1	1
1090	C11orf30	chromosome 11 open reading frame 30	0	1	0	9	0	1	1
1091	C11orf57	chromosome 11 open reading frame 57	0	1	0	9	0	1	1
1092	C11orf92	chromosome 11 open reading frame 92	0	2	0	18	0	1	1
1093	C12orf11	chromosome 12 open reading frame 11	0	2	0	18	0	1	1
1094	C12orf12	chromosome 12 open reading frame 12	0	1	0	9	0	1	1
1095	C12orf60	chromosome 12 open reading frame 60	0	1	0	9	0	1	1
1096	C12orf76	chromosome 12 open reading frame 76	0	1	0	9	0	1	1
1097	C13orf28	chromosome 13 open reading frame 28	0	1	0	9	0	1	1
1098	C14orf101	chromosome 14 open reading frame 101	0	1	0	9	0	1	1
1099	C14orf102	chromosome 14 open reading frame 102	0	1	0	9	0	1	1
1100	C14orf115	chromosome 14 open reading frame 115	0	4	0	36	0	1	1
1101	C14orf145	chromosome 14 open reading frame 145	0	1	0	9	0	1	1
1102	C14orf21	chromosome 14 open reading frame 21	0	2	0	18	0	1	1
1103	C14orf49	chromosome 14 open reading frame 49	0	1	0	9	0	1	1
1104	C15orf2	chromosome 15 open reading frame 2	0	2	0	18	0	1	1
1105	C15orf52	chromosome 15 open reading frame 52	0	1	0	9	0	1	1
1106	C15orf55	chromosome 15 open reading frame 55	0	1	0	9	0	1	1
1107	C16orf58	chromosome 16 open reading frame 58	0	1	0	9	0	1	1
1108	C16orf72	chromosome 16 open reading frame 72	0	1	0	9	0	1	1
1109	C16orf78	chromosome 16 open reading frame 78	0	1	0	9	0	1	1
1110	C16orf79	chromosome 16 open reading frame 79	0	1	0	9	0	1	1
1111	C17orf57	chromosome 17 open reading frame 57	0	2	0	18	0	1	1
1112	C17orf66	chromosome 17 open reading frame 66	0	2	0	18	0	1	1
1113	C17orf68	chromosome 17 open reading frame 68	0	1	0	9	0	1	1
1114	C18orf1	chromosome 18 open reading frame 1	0	1	0	9	0	1	1
1115	C18orf19	chromosome 18 open reading frame 19	0	2	0	18	0	1	1
1116	C18orf25	chromosome 18 open reading frame 25	0	1	0	9	0	1	1
1117	C19orf2	chromosome 19 open reading frame 2	0	1	0	9	0	1	1
1118	C19orf6	chromosome 19 open reading frame 6	0	1	0	9	0	1	1
1119	C1QB	complement component 1, q subcomponent, B chain	0	1	0	9	0	1	1
1120	C1orf101	chromosome 1 open reading frame 101	0	1	0	9	0	1	1
1121	C1orf107	chromosome 1 open reading frame 107	0	1	0	9	0	1	1
1122	C1orf116	chromosome 1 open reading frame 116	0	1	0	9	0	1	1
1123	C1orf131	chromosome 1 open reading frame 131	0	1	0	9	0	1	1
1124	C1orf151	chromosome 1 open reading frame 151	0	1	0	9	0	1	1
1125	C1orf172	chromosome 1 open reading frame 172	0	1	0	9	0	1	1
1126	C1orf173	chromosome 1 open reading frame 173	0	1	0	9	0	1	1
1127	C1orf175	chromosome 1 open reading frame 175	0	1	0	9	0	1	1
1128	C1orf201	chromosome 1 open reading frame 201	0	1	0	9	0	1	1
1129	C1orf55	chromosome 1 open reading frame 55	0	1	0	9	0	1	1
1130	C1orf64	chromosome 1 open reading frame 64	0	2	0	18	0	1	1
1131	C1orf65	chromosome 1 open reading frame 65	0	1	0	9	0	1	1
1132	C1orf87	chromosome 1 open reading frame 87	0	1	0	9	0	1	1
1133	C1orf93	chromosome 1 open reading frame 93	0	1	0	9	0	1	1
1134	C20orf103	chromosome 20 open reading frame 103	0	1	0	9	0	1	1
1135	C20orf114	chromosome 20 open reading frame 114	0	1	0	9	0	1	1
1136	C20orf160	chromosome 20 open reading frame 160	0	1	0	9	0	1	1
1137	C20orf177	chromosome 20 open reading frame 177	0	1	0	9	0	1	1
1138	C21orf29	chromosome 21 open reading frame 29	0	4	0	36	0	1	1
1139	C2orf29	chromosome 2 open reading frame 29	0	1	0	9	0	1	1
1140	C2orf3	chromosome 2 open reading frame 3	0	1	0	9	0	1	1
1141	C2orf44	chromosome 2 open reading frame 44	0	1	0	9	0	1	1
1142	C2orf56	chromosome 2 open reading frame 56	0	1	0	9	0	1	1
1143	C3orf26	chromosome 3 open reading frame 26	0	1	0	9	0	1	1
1144	C3orf35	chromosome 3 open reading frame 35	0	1	0	9	0	1	1
1145	C4BPA	complement component 4 binding protein, alpha	0	1	0	9	0	1	1
1146	C4orf14	chromosome 4 open reading frame 14	0	1	0	9	0	1	1
1147	C4orf50	chromosome 4 open reading frame 50	0	1	0	9	0	1	1
1148	C4orf7	chromosome 4 open reading frame 7	0	1	0	9	0	1	1
1149	C5AR1	complement component 5a receptor 1	0	1	0	9	0	1	1
1150	C5orf34	chromosome 5 open reading frame 34	0	1	0	9	0	1	1
1151	C6	complement component 6	0	1	0	9	0	1	1
1152	C6orf103	chromosome 6 open reading frame 103	0	1	0	9	0	1	1
1153	C6orf145	chromosome 6 open reading frame 145	0	1	0	9	0	1	1
1154	C6orf168	chromosome 6 open reading frame 168	0	1	0	9	0	1	1
1155	C6orf170	chromosome 6 open reading frame 170	0	2	0	18	0	1	1
1156	C6orf204	chromosome 6 open reading frame 204	0	1	0	9	0	1	1
1157	C7orf11	chromosome 7 open reading frame 11	0	1	0	9	0	1	1
1158	C7orf16	chromosome 7 open reading frame 16	0	1	0	9	0	1	1
1159	C7orf49	chromosome 7 open reading frame 49	0	1	0	9	0	1	1
1160	C8A	complement component 8, alpha polypeptide	0	1	0	9	0	1	1
1161	C8B	complement component 8, beta polypeptide	0	1	0	9	0	1	1
1162	C8orf34	chromosome 8 open reading frame 34	0	1	0	9	0	1	1
1163	C8orf80	chromosome 8 open reading frame 80	0	1	0	9	0	1	1
1164	C9orf11	chromosome 9 open reading frame 11	0	1	0	9	0	1	1
1165	C9orf171	chromosome 9 open reading frame 171	0	1	0	9	0	1	1
1166	C9orf5	chromosome 9 open reading frame 5	0	1	0	9	0	1	1
1167	C9orf50	chromosome 9 open reading frame 50	0	1	0	9	0	1	1
1168	C9orf66	chromosome 9 open reading frame 66	0	1	0	9	0	1	1
1169	C9orf72	chromosome 9 open reading frame 72	0	1	0	9	0	1	1
1170	C9orf96	chromosome 9 open reading frame 96	0	2	0	18	0	1	1
1171	CA2	carbonic anhydrase II	0	1	0	9	0	1	1
1172	CACNA1F	calcium channel, voltage-dependent, L type, alpha 1F subunit	0	2	0	18	0	1	1
1173	CACNA2D2	calcium channel, voltage-dependent, alpha 2/delta subunit 2	0	1	0	9	0	1	1
1174	CACNA2D3	calcium channel, voltage-dependent, alpha 2/delta subunit 3	0	1	0	9	0	1	1
1175	CACNB1	calcium channel, voltage-dependent, beta 1 subunit	0	1	0	9	0	1	1
1176	CACNB2	calcium channel, voltage-dependent, beta 2 subunit	0	1	0	9	0	1	1
1177	CAD	carbamoyl-phosphate synthetase 2, aspartate transcarbamylase, and dihydroorotase	0	8	0	72	0	1	1
1178	CADM2	cell adhesion molecule 2	0	1	0	9	0	1	1
1179	CADPS	Ca2+-dependent secretion activator	0	1	0	9	0	1	1
1180	CALCA	calcitonin-related polypeptide alpha	0	1	0	9	0	1	1
1181	CALCR	calcitonin receptor	0	1	0	9	0	1	1
1182	CAMK1	calcium/calmodulin-dependent protein kinase I	0	1	0	9	0	1	1
1183	CAMK1G	calcium/calmodulin-dependent protein kinase IG	0	1	0	9	0	1	1
1184	CAMK2A	calcium/calmodulin-dependent protein kinase (CaM kinase) II alpha	0	1	0	9	0	1	1
1185	CAMK2B	calcium/calmodulin-dependent protein kinase (CaM kinase) II beta	0	1	0	9	0	1	1
1186	CAMK2G	calcium/calmodulin-dependent protein kinase (CaM kinase) II gamma	0	1	0	9	0	1	1
1187	CAMK4	calcium/calmodulin-dependent protein kinase IV	0	2	0	18	0	1	1
1188	CAMKK2	calcium/calmodulin-dependent protein kinase kinase 2, beta	0	2	0	18	0	1	1
1189	CAMKV	CaM kinase-like vesicle-associated	0	2	0	18	0	1	1
1190	CAMSAP1	calmodulin regulated spectrin-associated protein 1	0	1	0	9	0	1	1
1191	CAMSAP1L1	calmodulin regulated spectrin-associated protein 1-like 1	0	1	0	9	0	1	1
1192	CAMTA1	calmodulin binding transcription activator 1	0	2	0	18	0	1	1
1193	CAPN10	calpain 10	0	1	0	9	0	1	1
1194	CAPN12	calpain 12	0	1	0	9	0	1	1
1195	CAPN3	calpain 3, (p94)	0	1	0	9	0	1	1
1196	CAPN6	calpain 6	0	2	0	18	0	1	1
1197	CARD10	caspase recruitment domain family, member 10	0	1	0	9	0	1	1
1198	CARD11	caspase recruitment domain family, member 11	0	2	0	18	0	1	1
1199	CARD18	caspase recruitment domain family, member 18	0	1	0	9	0	1	1
1200	CARD6	caspase recruitment domain family, member 6	0	2	0	18	0	1	1
1201	CARKD	carbohydrate kinase domain containing	0	1	0	9	0	1	1
1202	CASC5	cancer susceptibility candidate 5	0	2	0	18	0	1	1
1203	CASK	calcium/calmodulin-dependent serine protein kinase (MAGUK family)	0	2	0	18	0	1	1
1204	CASP14	caspase 14, apoptosis-related cysteine peptidase	0	1	0	9	0	1	1
1205	CASP3	caspase 3, apoptosis-related cysteine peptidase	0	1	0	9	0	1	1
1206	CASP4	caspase 4, apoptosis-related cysteine peptidase	0	1	0	9	0	1	1
1207	CASP5	caspase 5, apoptosis-related cysteine peptidase	1	1	0	9	0	1	1
1208	CASP9	caspase 9, apoptosis-related cysteine peptidase	0	2	0	18	0	1	1
1209	CASQ1	calsequestrin 1 (fast-twitch, skeletal muscle)	0	1	0	9	0	1	1
1210	CAST	calpastatin	0	3	0	27	0	1	1
1211	CBFA2T3	core-binding factor, runt domain, alpha subunit 2; translocated to, 3	0	3	0	27	0	1	1
1212	CBFB	core-binding factor, beta subunit	0	1	0	9	0	1	1
1213	CBL	Cas-Br-M (murine) ecotropic retroviral transforming sequence	0	45	0	405	0	1	1
1214	CBLB	Cas-Br-M (murine) ecotropic retroviral transforming sequence b	0	3	0	27	0	1	1
1215	CBLL1	Cas-Br-M (murine) ecotropic retroviral transforming sequence-like 1	0	1	0	9	0	1	1
1216	CCAR1	cell division cycle and apoptosis regulator 1	0	1	0	9	0	1	1
1217	CCDC102B	coiled-coil domain containing 102B	0	1	0	9	0	1	1
1218	CCDC111	coiled-coil domain containing 111	0	1	0	9	0	1	1
1219	CCDC144B	coiled-coil domain containing 144B	0	1	0	9	0	1	1
1220	CCDC15	coiled-coil domain containing 15	0	1	0	9	0	1	1
1221	CCDC160	coiled-coil domain containing 160	0	1	0	9	0	1	1
1222	CCDC62	coiled-coil domain containing 62	0	1	0	9	0	1	1
1223	CCDC91	coiled-coil domain containing 91	0	1	0	9	0	1	1
1224	CCDC93	coiled-coil domain containing 93	0	1	0	9	0	1	1
1225	CCK	cholecystokinin	0	1	0	9	0	1	1
1226	CCNA1	cyclin A1	0	2	0	18	0	1	1
1227	CCNB3	cyclin B3	0	5	0	45	0	1	1
1228	CCND2	cyclin D2	0	1	0	9	0	1	1
1229	CCNE1	cyclin E1	0	1	0	9	0	1	1
1230	CCNF	cyclin F	0	1	0	9	0	1	1
1231	CCNG1	cyclin G1	0	2	0	18	0	1	1
1232	CCNG2	cyclin G2	0	1	0	9	0	1	1
1233	CCNH	cyclin H	0	1	0	9	0	1	1
1234	CCNL1	cyclin L1	0	1	0	9	0	1	1
1235	CCNL2	cyclin L2	0	1	0	9	0	1	1
1236	CCNT1	cyclin T1	0	2	0	18	0	1	1
1237	CCNT2	cyclin T2	0	1	0	9	0	1	1
1238	CCR1	chemokine (C-C motif) receptor 1	0	2	0	18	0	1	1
1239	CCR3	chemokine (C-C motif) receptor 3	0	1	0	9	0	1	1
1240	CCT2	chaperonin containing TCP1, subunit 2 (beta)	0	1	0	9	0	1	1
1241	CD109	CD109 molecule	0	2	0	18	0	1	1
1242	CD163	CD163 molecule	0	1	0	9	0	1	1
1243	CD163L1	CD163 molecule-like 1	0	1	0	9	0	1	1
1244	CD19	CD19 molecule	0	1	0	9	0	1	1
1245	CD2	CD2 molecule	0	1	0	9	0	1	1
1246	CD207	CD207 molecule, langerin	0	1	0	9	0	1	1
1247	CD248	CD248 molecule, endosialin	0	3	0	27	0	1	1
1248	CD274	CD274 molecule	0	1	0	9	0	1	1
1249	CD300E	CD300e molecule	0	1	0	9	0	1	1
1250	CD3EAP	CD3e molecule, epsilon associated protein	0	2	0	18	0	1	1
1251	CD40	CD40 molecule, TNF receptor superfamily member 5	0	1	0	9	0	1	1
1252	CD40LG	CD40 ligand (TNF superfamily, member 5, hyper-IgM syndrome)	0	1	0	9	0	1	1
1253	CD46	CD46 molecule, complement regulatory protein	0	3	0	27	0	1	1
1254	CD84	CD84 molecule	0	1	0	9	0	1	1
1255	CD93	CD93 molecule	0	2	0	18	0	1	1
1256	CD96	CD96 molecule	0	1	0	9	0	1	1
1257	CD99	CD99 molecule	0	1	0	9	0	1	1
1258	CD99L2	CD99 molecule-like 2	0	1	0	9	0	1	1
1259	CDC123	cell division cycle 123 homolog (S. cerevisiae)	0	1	0	9	0	1	1
1260	CDC14A	CDC14 cell division cycle 14 homolog A (S. cerevisiae)	0	1	0	9	0	1	1
1261	CDC25A	cell division cycle 25 homolog A (S. pombe)	0	3	0	27	0	1	1
1262	CDC27	cell division cycle 27 homolog (S. cerevisiae)	0	3	0	27	0	1	1
1263	CDC42BPA	CDC42 binding protein kinase alpha (DMPK-like)	0	8	0	72	0	1	1
1264	CDC42BPB	CDC42 binding protein kinase beta (DMPK-like)	0	4	0	36	0	1	1
1265	CDC42BPG	CDC42 binding protein kinase gamma (DMPK-like)	0	2	0	18	0	1	1
1266	CDC5L	CDC5 cell division cycle 5-like (S. pombe)	0	3	0	27	0	1	1
1267	CDC7	cell division cycle 7 homolog (S. cerevisiae)	0	2	0	18	0	1	1
1268	CDC73	cell division cycle 73, Paf1/RNA polymerase II complex component, homolog (S. cerevisiae)	0	54	0	486	0	1	1
1269	CDCA8	cell division cycle associated 8	0	1	0	9	0	1	1
1270	CDH1	cadherin 1, type 1, E-cadherin (epithelial)	0	185	0	1665	0	1	1
1271	CDH10	cadherin 10, type 2 (T2-cadherin)	1	2	0	18	0	1	1
1272	CDH11	cadherin 11, type 2, OB-cadherin (osteoblast)	0	7	0	63	0	1	1
1273	CDH18	cadherin 18, type 2	0	1	0	9	0	1	1
1274	CDH20	cadherin 20, type 2	0	3	0	27	0	1	1
1275	CDH23	cadherin-like 23	0	3	0	27	0	1	1
1276	CDH26	cadherin-like 26	0	1	0	9	0	1	1
1277	CDH4	cadherin 4, type 1, R-cadherin (retinal)	0	4	0	36	0	1	1
1278	CDH5	cadherin 5, type 2, VE-cadherin (vascular epithelium)	0	1	0	9	0	1	1
1279	CDH6	cadherin 6, type 2, K-cadherin (fetal kidney)	0	1	0	9	0	1	1
1280	CDH8	cadherin 8, type 2	0	1	0	9	0	1	1
1281	CDK12	cyclin-dependent kinase 12	0	3	0	27	0	1	1
1282	CDK13	cyclin-dependent kinase 13	0	2	0	18	0	1	1
1283	CDK14	cyclin-dependent kinase 14	0	4	0	36	0	1	1
1284	CDK15	cyclin-dependent kinase 15	0	3	0	27	0	1	1
1285	CDK17	cyclin-dependent kinase 17	0	2	0	18	0	1	1
1286	CDK19	cyclin-dependent kinase 19	0	2	0	18	0	1	1
1287	CDK2	cyclin-dependent kinase 2	0	1	0	9	0	1	1
1288	CDK5	cyclin-dependent kinase 5	0	2	0	18	0	1	1
1289	CDK5RAP1	CDK5 regulatory subunit associated protein 1	0	2	0	18	0	1	1
1290	CDK5RAP2	CDK5 regulatory subunit associated protein 2	0	2	0	18	0	1	1
1291	CDK6	cyclin-dependent kinase 6	0	2	0	18	0	1	1
1292	CDK7	cyclin-dependent kinase 7	0	1	0	9	0	1	1
1293	CDK8	cyclin-dependent kinase 8	0	2	0	18	0	1	1
1294	CDK9	cyclin-dependent kinase 9	0	1	0	9	0	1	1
1295	CDKL2	cyclin-dependent kinase-like 2 (CDC2-related kinase)	0	3	0	27	0	1	1
1296	CDKL3	cyclin-dependent kinase-like 3	0	1	0	9	0	1	1
1297	CDKL5	cyclin-dependent kinase-like 5	0	3	0	27	0	1	1
1298	CDKN2A	cyclin-dependent kinase inhibitor 2A (melanoma, p16, inhibits CDK4)	0	332	0	2988	0	1	1
1299	CDKN2B	cyclin-dependent kinase inhibitor 2B (p15, inhibits CDK4)	0	1	0	9	0	1	1
1300	CDKN2C	cyclin-dependent kinase inhibitor 2C (p18, inhibits CDK4)	0	7	0	63	0	1	1
1301	CDO1	cysteine dioxygenase, type I	0	1	0	9	0	1	1
1302	CDON	Cdon homolog (mouse)	0	1	0	9	0	1	1
1303	CDS1	CDP-diacylglycerol synthase (phosphatidate cytidylyltransferase) 1	0	3	0	27	0	1	1
1304	CDT1	chromatin licensing and DNA replication factor 1	0	1	0	9	0	1	1
1305	CDX1	caudal type homeobox 1	0	1	0	9	0	1	1
1306	CDYL2	chromodomain protein, Y-like 2	0	1	0	9	0	1	1
1307	CEBPA	CCAAT/enhancer binding protein (C/EBP), alpha	0	417	0	3753	0	1	1
1308	CECR2	cat eye syndrome chromosome region, candidate 2	1	1	0	9	0	1	1
1309	CELA1	chymotrypsin-like elastase family, member 1	0	1	0	9	0	1	1
1310	CELF1	CUGBP, Elav-like family member 1	0	2	0	18	0	1	1
1311	CELF3	CUGBP, Elav-like family member 3	0	1	0	9	0	1	1
1312	CELF6	CUGBP, Elav-like family member 6	0	1	0	9	0	1	1
1313	CELSR1	cadherin, EGF LAG seven-pass G-type receptor 1 (flamingo homolog, Drosophila)	0	1	0	9	0	1	1
1314	CELSR3	cadherin, EGF LAG seven-pass G-type receptor 3 (flamingo homolog, Drosophila)	0	1	0	9	0	1	1
1315	CENPC1	centromere protein C 1	0	2	0	18	0	1	1
1316	CENPE	centromere protein E, 312kDa	0	4	0	36	0	1	1
1317	CENPF	centromere protein F, 350/400ka (mitosin)	0	3	0	27	0	1	1
1318	CENPH	centromere protein H	0	1	0	9	0	1	1
1319	CENPI	centromere protein I	0	1	0	9	0	1	1
1320	CEP110	centrosomal protein 110kDa	0	1	0	9	0	1	1
1321	CEP135	centrosomal protein 135kDa	0	1	0	9	0	1	1
1322	CEP152	centrosomal protein 152kDa	0	2	0	18	0	1	1
1323	CERKL	ceramide kinase-like	0	4	0	36	0	1	1
1324	CES3	carboxylesterase 3 (brain)	0	2	0	18	0	1	1
1325	CETP	cholesteryl ester transfer protein, plasma	0	1	0	9	0	1	1
1326	CFHR5	complement factor H-related 5	0	1	0	9	0	1	1
1327	CFL2	cofilin 2 (muscle)	0	1	0	9	0	1	1
1328	CFP	complement factor properdin	0	3	0	27	0	1	1
1329	CGNL1	cingulin-like 1	0	1	0	9	0	1	1
1330	CHAD	chondroadherin	0	1	0	9	0	1	1
1331	CHAT	choline acetyltransferase	0	2	0	18	0	1	1
1332	CHD1	chromodomain helicase DNA binding protein 1	0	2	0	18	0	1	1
1333	CHD1L	chromodomain helicase DNA binding protein 1-like	0	2	0	18	0	1	1
1334	CHD4	chromodomain helicase DNA binding protein 4	0	1	0	9	0	1	1
1335	CHD5	chromodomain helicase DNA binding protein 5	0	6	0	54	0	1	1
1336	CHD6	chromodomain helicase DNA binding protein 6	0	3	0	27	0	1	1
1337	CHD8	chromodomain helicase DNA binding protein 8	0	2	0	18	0	1	1
1338	CHD9	chromodomain helicase DNA binding protein 9	0	3	0	27	0	1	1
1339	CHEK1	CHK1 checkpoint homolog (S. pombe)	0	4	0	36	0	1	1
1340	CHEK2	CHK2 checkpoint homolog (S. pombe)	0	2	0	18	0	1	1
1341	CHFR	checkpoint with forkhead and ring finger domains	0	2	0	18	0	1	1
1342	CHKA	choline kinase alpha	0	1	0	9	0	1	1
1343	CHL1	cell adhesion molecule with homology to L1CAM (close homolog of L1)	0	6	0	54	0	1	1
1344	CHN1	chimerin (chimaerin) 1	0	1	0	9	0	1	1
1345	CHRM2	cholinergic receptor, muscarinic 2	0	1	0	9	0	1	1
1346	CHRM5	cholinergic receptor, muscarinic 5	0	1	0	9	0	1	1
1347	CHRNA1	cholinergic receptor, nicotinic, alpha 1 (muscle)	0	1	0	9	0	1	1
1348	CHRNA3	cholinergic receptor, nicotinic, alpha 3	0	3	0	27	0	1	1
1349	CHRNA9	cholinergic receptor, nicotinic, alpha 9	0	1	0	9	0	1	1
1350	CHRND	cholinergic receptor, nicotinic, delta	0	1	0	9	0	1	1
1351	CHST12	carbohydrate (chondroitin 4) sulfotransferase 12	0	1	0	9	0	1	1
1352	CHST13	carbohydrate (chondroitin 4) sulfotransferase 13	0	1	0	9	0	1	1
1353	CHST8	carbohydrate (N-acetylgalactosamine 4-0) sulfotransferase 8	0	1	0	9	0	1	1
1354	CHTF18	CTF18, chromosome transmission fidelity factor 18 homolog (S. cerevisiae)	1	1	0	9	0	1	1
1355	CHUK	conserved helix-loop-helix ubiquitous kinase	0	4	0	36	0	1	1
1356	CIDEA	cell death-inducing DFFA-like effector a	0	1	0	9	0	1	1
1357	CIDEC	cell death-inducing DFFA-like effector c	0	1	0	9	0	1	1
1358	CINP	cyclin-dependent kinase 2 interacting protein	0	1	0	9	0	1	1
1359	CIR1	corepressor interacting with RBPJ, 1	0	1	0	9	0	1	1
1360	CIT	citron (rho-interacting, serine/threonine kinase 21)	0	4	0	36	0	1	1
1361	CIZ1	CDKN1A interacting zinc finger protein 1	0	2	0	18	0	1	1
1362	CLASP2	cytoplasmic linker associated protein 2	0	1	0	9	0	1	1
1363	CLCA2	chloride channel, calcium activated, family member 2	0	1	0	9	0	1	1
1364	CLCN1	chloride channel 1, skeletal muscle (Thomsen disease, autosomal dominant)	0	2	0	18	0	1	1
1365	CLCN5	chloride channel 5 (nephrolithiasis 2, X-linked, Dent disease)	1	8	0	72	0	1	1
1366	CLDN1	claudin 1	0	1	0	9	0	1	1
1367	CLDN11	claudin 11 (oligodendrocyte transmembrane protein)	0	1	0	9	0	1	1
1368	CLEC16A	C-type lectin domain family 16, member A	0	1	0	9	0	1	1
1369	CLEC1A	C-type lectin domain family 1, member A	0	1	0	9	0	1	1
1370	CLEC7A	C-type lectin domain family 7, member A	0	1	0	9	0	1	1
1371	CLIC2	chloride intracellular channel 2	0	2	0	18	0	1	1
1372	CLIC6	chloride intracellular channel 6	0	1	0	9	0	1	1
1373	CLIP1	CAP-GLY domain containing linker protein 1	0	1	0	9	0	1	1
1374	CLN8	ceroid-lipofuscinosis, neuronal 8 (epilepsy, progressive with mental retardation)	0	1	0	9	0	1	1
1375	CLOCK	clock homolog (mouse)	0	2	0	18	0	1	1
1376	CLPTM1L	CLPTM1-like	0	1	0	9	0	1	1
1377	CLSPN	claspin homolog (Xenopus laevis)	0	4	0	36	0	1	1
1378	CLSTN2	calsyntenin 2	0	4	0	36	0	1	1
1379	CLSTN3	calsyntenin 3	0	1	0	9	0	1	1
1380	CLTCL1	clathrin, heavy chain-like 1	0	1	0	9	0	1	1
1381	CMYA5	cardiomyopathy associated 5	1	1	0	9	0	1	1
1382	CNGA2	cyclic nucleotide gated channel alpha 2	0	2	0	18	0	1	1
1383	CNKSR1	connector enhancer of kinase suppressor of Ras 1	0	1	0	9	0	1	1
1384	CNKSR2	connector enhancer of kinase suppressor of Ras 2	0	1	0	9	0	1	1
1385	CNNM4	cyclin M4	1	2	0	18	0	1	1
1386	CNOT1	CCR4-NOT transcription complex, subunit 1	0	2	0	18	0	1	1
1387	CNOT7	CCR4-NOT transcription complex, subunit 7	0	1	0	9	0	1	1
1388	CNR2	cannabinoid receptor 2 (macrophage)	0	1	0	9	0	1	1
1389	CNTFR	ciliary neurotrophic factor receptor	0	1	0	9	0	1	1
1390	CNTN1	contactin 1	1	2	0	18	0	1	1
1391	CNTN4	contactin 4	0	4	0	36	0	1	1
1392	CNTN5	contactin 5	0	1	0	9	0	1	1
1393	CNTN6	contactin 6	0	5	0	45	0	1	1
1394	CNTROB	centrobin, centrosomal BRCA2 interacting protein	0	2	0	18	0	1	1
1395	COBL	cordon-bleu homolog (mouse)	0	1	0	9	0	1	1
1396	COCH	coagulation factor C homolog, cochlin (Limulus polyphemus)	0	1	0	9	0	1	1
1397	COG3	component of oligomeric golgi complex 3	0	1	0	9	0	1	1
1398	COG5	component of oligomeric golgi complex 5	0	1	0	9	0	1	1
1399	COG6	component of oligomeric golgi complex 6	0	1	0	9	0	1	1
1400	COL11A1	collagen, type XI, alpha 1	0	4	0	36	0	1	1
1401	COL14A1	collagen, type XIV, alpha 1	0	9	0	81	0	1	1
1402	COL18A1	collagen, type XVIII, alpha 1	0	1	0	9	0	1	1
1403	COL19A1	collagen, type XIX, alpha 1	0	2	0	18	0	1	1
1404	COL1A1	collagen, type I, alpha 1	0	6	0	54	0	1	1
1405	COL1A2	collagen, type I, alpha 2	0	2	0	18	0	1	1
1406	COL23A1	collagen, type XXIII, alpha 1	0	1	0	9	0	1	1
1407	COL24A1	collagen, type XXIV, alpha 1	0	1	0	9	0	1	1
1408	COL3A1	collagen, type III, alpha 1 (Ehlers-Danlos syndrome type IV, autosomal dominant)	0	7	0	63	0	1	1
1409	COL4A1	collagen, type IV, alpha 1	0	9	0	81	0	1	1
1410	COL4A2	collagen, type IV, alpha 2	0	2	0	18	0	1	1
1411	COL4A3	collagen, type IV, alpha 3 (Goodpasture antigen)	0	1	0	9	0	1	1
1412	COL4A3BP	collagen, type IV, alpha 3 (Goodpasture antigen) binding protein	0	1	0	9	0	1	1
1413	COL4A4	collagen, type IV, alpha 4	0	2	0	18	0	1	1
1414	COL4A5	collagen, type IV, alpha 5 (Alport syndrome)	1	1	0	9	0	1	1
1415	COL4A6	collagen, type IV, alpha 6	0	1	0	9	0	1	1
1416	COL5A1	collagen, type V, alpha 1	0	2	0	18	0	1	1
1417	COL5A3	collagen, type V, alpha 3	0	1	0	9	0	1	1
1418	COL6A2	collagen, type VI, alpha 2	0	4	0	36	0	1	1
1419	COL6A3	collagen, type VI, alpha 3	0	3	0	27	0	1	1
1420	COL7A1	collagen, type VII, alpha 1 (epidermolysis bullosa, dystrophic, dominant and recessive)	0	4	0	36	0	1	1
1421	COL8A2	collagen, type VIII, alpha 2	0	1	0	9	0	1	1
1422	COPS2	COP9 constitutive photomorphogenic homolog subunit 2 (Arabidopsis)	0	1	0	9	0	1	1
1423	COPS3	COP9 constitutive photomorphogenic homolog subunit 3 (Arabidopsis)	0	1	0	9	0	1	1
1424	COPS4	COP9 constitutive photomorphogenic homolog subunit 4 (Arabidopsis)	0	1	0	9	0	1	1
1425	COPS7B	COP9 constitutive photomorphogenic homolog subunit 7B (Arabidopsis)	0	1	0	9	0	1	1
1426	CORO1B	coronin, actin binding protein, 1B	0	1	0	9	0	1	1
1427	CORO1C	coronin, actin binding protein, 1C	0	2	0	18	0	1	1
1428	CORO2B	coronin, actin binding protein, 2B	0	1	0	9	0	1	1
1429	COX4I1	cytochrome c oxidase subunit IV isoform 1	0	1	0	9	0	1	1
1430	CPA3	carboxypeptidase A3 (mast cell)	0	1	0	9	0	1	1
1431	CPB2	carboxypeptidase B2 (plasma)	0	1	0	9	0	1	1
1432	CPE	carboxypeptidase E	0	1	0	9	0	1	1
1433	CPNE2	copine II	0	1	0	9	0	1	1
1434	CPNE5	copine V	0	1	0	9	0	1	1
1435	CPO	carboxypeptidase O	0	1	0	9	0	1	1
1436	CPS1	carbamoyl-phosphate synthetase 1, mitochondrial	0	3	0	27	0	1	1
1437	CPSF3	cleavage and polyadenylation specific factor 3, 73kDa	0	2	0	18	0	1	1
1438	CPSF4	cleavage and polyadenylation specific factor 4, 30kDa	0	1	0	9	0	1	1
1439	CPSF7	cleavage and polyadenylation specific factor 7, 59kDa	0	1	0	9	0	1	1
1440	CR2	complement component (3d/Epstein Barr virus) receptor 2	0	2	0	18	0	1	1
1441	CRAT	carnitine acetyltransferase	0	1	0	9	0	1	1
1442	CRB1	crumbs homolog 1 (Drosophila)	0	1	0	9	0	1	1
1443	CREBBP	CREB binding protein (Rubinstein-Taybi syndrome)	0	2	0	18	0	1	1
1444	CRISPLD1	cysteine-rich secretory protein LCCL domain containing 1	0	1	0	9	0	1	1
1445	CRLF1	cytokine receptor-like factor 1	0	1	0	9	0	1	1
1446	CRLF2	cytokine receptor-like factor 2	0	1	0	9	0	1	1
1447	CROT	carnitine O-octanoyltransferase	0	1	0	9	0	1	1
1448	CRTC1	CREB regulated transcription coactivator 1	0	6	0	54	0	1	1
1449	CRX	cone-rod homeobox	0	1	0	9	0	1	1
1450	CRY2	cryptochrome 2 (photolyase-like)	0	1	0	9	0	1	1
1451	CRYAA	crystallin, alpha A	0	1	0	9	0	1	1
1452	CSDA	cold shock domain protein A	0	1	0	9	0	1	1
1453	CSE1L	CSE1 chromosome segregation 1-like (yeast)	0	1	0	9	0	1	1
1454	CSF1R	colony stimulating factor 1 receptor, formerly McDonough feline sarcoma viral (v-fms) oncogene homolog	0	14	0	126	0	1	1
1455	CSF3R	colony stimulating factor 3 receptor (granulocyte)	0	2	0	18	0	1	1
1456	CSK	c-src tyrosine kinase	0	1	0	9	0	1	1
1457	CSMD3	CUB and Sushi multiple domains 3	0	22	0	198	0	1	1
1458	CSN3	casein kappa	0	1	0	9	0	1	1
1459	CSNK1A1L	casein kinase 1, alpha 1-like	0	1	0	9	0	1	1
1460	CSNK1D	casein kinase 1, delta	0	1	0	9	0	1	1
1461	CSNK1E	casein kinase 1, epsilon	0	2	0	18	0	1	1
1462	CSPG5	chondroitin sulfate proteoglycan 5 (neuroglycan C)	0	1	0	9	0	1	1
1463	CSRNP1	cysteine-serine-rich nuclear protein 1	0	1	0	9	0	1	1
1464	CSRNP3	cysteine-serine-rich nuclear protein 3	0	1	0	9	0	1	1
1465	CST4	cystatin S	0	1	0	9	0	1	1
1466	CTCFL	CCCTC-binding factor (zinc finger protein)-like	0	1	0	9	0	1	1
1467	CTDSP2	CTD (carboxy-terminal domain, RNA polymerase II, polypeptide A) small phosphatase 2	0	1	0	9	0	1	1
1468	CTNNA1	catenin (cadherin-associated protein), alpha 1, 102kDa	0	6	0	54	0	1	1
1469	CTNNA3	catenin (cadherin-associated protein), alpha 3	0	2	0	18	0	1	1
1470	CTNNB1	catenin (cadherin-associated protein), beta 1, 88kDa	0	138	0	1242	0	1	1
1471	CTNND1	catenin (cadherin-associated protein), delta 1	0	2	0	18	0	1	1
1472	CTNND2	catenin (cadherin-associated protein), delta 2 (neural plakophilin-related arm-repeat protein)	0	4	0	36	0	1	1
1473	CTSH	cathepsin H	0	2	0	18	0	1	1
1474	CTTNBP2NL	CTTNBP2 N-terminal like	0	2	0	18	0	1	1
1475	CUBN	cubilin (intrinsic factor-cobalamin receptor)	0	6	0	54	0	1	1
1476	CUL1	cullin 1	0	1	0	9	0	1	1
1477	CUL3	cullin 3	0	1	0	9	0	1	1
1478	CUL4A	cullin 4A	0	1	0	9	0	1	1
1479	CUL4B	cullin 4B	0	4	0	36	0	1	1
1480	CUL7	cullin 7	0	1	0	9	0	1	1
1481	CUL9	cullin 9	0	1	0	9	0	1	1
1482	CUTC	cutC copper transporter homolog (E. coli)	0	1	0	9	0	1	1
1483	CXCL3	chemokine (C-X-C motif) ligand 3	0	1	0	9	0	1	1
1484	CXCR2	chemokine (C-X-C motif) receptor 2	0	1	0	9	0	1	1
1485	CXCR3	chemokine (C-X-C motif) receptor 3	0	1	0	9	0	1	1
1486	CXCR4	chemokine (C-X-C motif) receptor 4	0	2	0	18	0	1	1
1487	CXCR5	chemokine (C-X-C motif) receptor 5	0	1	0	9	0	1	1
1488	CXCR6	chemokine (C-X-C motif) receptor 6	0	1	0	9	0	1	1
1489	CXCR7	chemokine (C-X-C motif) receptor 7	0	2	0	18	0	1	1
1490	CXXC1	CXXC finger 1 (PHD domain)	0	1	0	9	0	1	1
1491	CXorf22	chromosome X open reading frame 22	0	2	0	18	0	1	1
1492	CXorf23	chromosome X open reading frame 23	0	1	0	9	0	1	1
1493	CXorf30	chromosome X open reading frame 30	0	2	0	18	0	1	1
1494	CXorf36	chromosome X open reading frame 36	1	1	0	9	0	1	1
1495	CXorf57	chromosome X open reading frame 57	0	2	0	18	0	1	1
1496	CXorf59	chromosome X open reading frame 59	0	1	0	9	0	1	1
1497	CYB561D2	cytochrome b-561 domain containing 2	0	1	0	9	0	1	1
1498	CYB5D2	cytochrome b5 domain containing 2	0	2	0	18	0	1	1
1499	CYB5R4	cytochrome b5 reductase 4	0	2	0	18	0	1	1
1500	CYBB	cytochrome b-245, beta polypeptide (chronic granulomatous disease)	0	2	0	18	0	1	1
1501	CYCS	cytochrome c, somatic	0	1	0	9	0	1	1
1502	CYLC1	cylicin, basic protein of sperm head cytoskeleton 1	0	1	0	9	0	1	1
1503	CYLC2	cylicin, basic protein of sperm head cytoskeleton 2	0	1	0	9	0	1	1
1504	CYLD	cylindromatosis (turban tumor syndrome)	0	18	0	162	0	1	1
1505	CYP1A1	cytochrome P450, family 1, subfamily A, polypeptide 1	0	2	0	18	0	1	1
1506	CYP1B1	cytochrome P450, family 1, subfamily B, polypeptide 1	0	1	0	9	0	1	1
1507	CYP24A1	cytochrome P450, family 24, subfamily A, polypeptide 1	0	9	0	81	0	1	1
1508	CYP26A1	cytochrome P450, family 26, subfamily A, polypeptide 1	0	1	0	9	0	1	1
1509	CYP27B1	cytochrome P450, family 27, subfamily B, polypeptide 1	0	3	0	27	0	1	1
1510	CYP2A13	cytochrome P450, family 2, subfamily A, polypeptide 13	0	1	0	9	0	1	1
1511	CYP2C18	cytochrome P450, family 2, subfamily C, polypeptide 18	0	1	0	9	0	1	1
1512	CYP2C19	cytochrome P450, family 2, subfamily C, polypeptide 19	0	1	0	9	0	1	1
1513	CYP2R1	cytochrome P450, family 2, subfamily R, polypeptide 1	0	1	0	9	0	1	1
1514	CYP3A4	cytochrome P450, family 3, subfamily A, polypeptide 4	1	3	0	27	0	1	1
1515	CYP4F12	cytochrome P450, family 4, subfamily F, polypeptide 12	0	1	0	9	0	1	1
1516	CYP4F2	cytochrome P450, family 4, subfamily F, polypeptide 2	0	2	0	18	0	1	1
1517	CYSLTR2	cysteinyl leukotriene receptor 2	0	2	0	18	0	1	1
1518	DAAM2	dishevelled associated activator of morphogenesis 2	0	1	0	9	0	1	1
1519	DAB2	disabled homolog 2, mitogen-responsive phosphoprotein (Drosophila)	0	2	0	18	0	1	1
1520	DAB2IP	DAB2 interacting protein	0	1	0	9	0	1	1
1521	DACT1	dapper, antagonist of beta-catenin, homolog 1 (Xenopus laevis)	0	4	0	36	0	1	1
1522	DAPK3	death-associated protein kinase 3	0	3	0	27	0	1	1
1523	DARC	Duffy blood group, chemokine receptor	0	1	0	9	0	1	1
1524	DARS2	aspartyl-tRNA synthetase 2, mitochondrial	0	1	0	9	0	1	1
1525	DAXX	death-associated protein 6	0	1	0	9	0	1	1
1526	DAZAP1	DAZ associated protein 1	0	1	0	9	0	1	1
1527	DBC1	deleted in bladder cancer 1	0	3	0	27	0	1	1
1528	DBF4	DBF4 homolog (S. cerevisiae)	0	1	0	9	0	1	1
1529	DBN1	drebrin 1	0	3	0	27	0	1	1
1530	DCAF12L1	DDB1 and CUL4 associated factor 12-like 1	0	2	0	18	0	1	1
1531	DCAF12L2	DDB1 and CUL4 associated factor 12-like 2	0	1	0	9	0	1	1
1532	DCAF15	DDB1 and CUL4 associated factor 15	0	1	0	9	0	1	1
1533	DCAF4	DDB1 and CUL4 associated factor 4	0	1	0	9	0	1	1
1534	DCAF5	DDB1 and CUL4 associated factor 5	0	1	0	9	0	1	1
1535	DCAF6	DDB1 and CUL4 associated factor 6	0	1	0	9	0	1	1
1536	DCBLD2	discoidin, CUB and LCCL domain containing 2	0	1	0	9	0	1	1
1537	DCC	deleted in colorectal carcinoma	0	3	0	27	0	1	1
1538	DCLK1	doublecortin-like kinase 1	0	4	0	36	0	1	1
1539	DCLK3	doublecortin-like kinase 3	0	6	0	54	0	1	1
1540	DCLRE1A	DNA cross-link repair 1A (PSO2 homolog, S. cerevisiae)	0	1	0	9	0	1	1
1541	DCN	decorin	0	3	0	27	0	1	1
1542	DCP1B	DCP1 decapping enzyme homolog B (S. cerevisiae)	0	1	0	9	0	1	1
1543	DCST2	DC-STAMP domain containing 2	0	1	0	9	0	1	1
1544	DCT	dopachrome tautomerase (dopachrome delta-isomerase, tyrosine-related protein 2)	0	1	0	9	0	1	1
1545	DCTN4	dynactin 4 (p62)	0	1	0	9	0	1	1
1546	DCTN5	dynactin 5 (p25)	0	1	0	9	0	1	1
1547	DCX	doublecortex; lissencephaly, X-linked (doublecortin)	0	3	0	27	0	1	1
1548	DDB2	damage-specific DNA binding protein 2, 48kDa	0	2	0	18	0	1	1
1549	DDIT3	DNA-damage-inducible transcript 3	0	3	0	27	0	1	1
1550	DDO	D-aspartate oxidase	0	1	0	9	0	1	1
1551	DDR1	discoidin domain receptor tyrosine kinase 1	0	7	0	63	0	1	1
1552	DDR2	discoidin domain receptor tyrosine kinase 2	0	4	0	36	0	1	1
1553	DDX1	DEAD (Asp-Glu-Ala-Asp) box polypeptide 1	0	3	0	27	0	1	1
1554	DDX10	DEAD (Asp-Glu-Ala-Asp) box polypeptide 10	0	1	0	9	0	1	1
1555	DDX18	DEAD (Asp-Glu-Ala-Asp) box polypeptide 18	0	2	0	18	0	1	1
1556	DDX20	DEAD (Asp-Glu-Ala-Asp) box polypeptide 20	0	2	0	18	0	1	1
1557	DDX21	DEAD (Asp-Glu-Ala-Asp) box polypeptide 21	0	1	0	9	0	1	1
1558	DDX23	DEAD (Asp-Glu-Ala-Asp) box polypeptide 23	0	4	0	36	0	1	1
1559	DDX24	DEAD (Asp-Glu-Ala-Asp) box polypeptide 24	0	1	0	9	0	1	1
1560	DDX27	DEAD (Asp-Glu-Ala-Asp) box polypeptide 27	0	2	0	18	0	1	1
1561	DDX28	DEAD (Asp-Glu-Ala-Asp) box polypeptide 28	0	1	0	9	0	1	1
1562	DDX3X	DEAD (Asp-Glu-Ala-Asp) box polypeptide 3, X-linked	0	2	0	18	0	1	1
1563	DDX4	DEAD (Asp-Glu-Ala-Asp) box polypeptide 4	0	1	0	9	0	1	1
1564	DDX42	DEAD (Asp-Glu-Ala-Asp) box polypeptide 42	0	1	0	9	0	1	1
1565	DDX43	DEAD (Asp-Glu-Ala-Asp) box polypeptide 43	0	1	0	9	0	1	1
1566	DDX5	DEAD (Asp-Glu-Ala-Asp) box polypeptide 5	0	1	0	9	0	1	1
1567	DDX51	DEAD (Asp-Glu-Ala-Asp) box polypeptide 51	0	1	0	9	0	1	1
1568	DDX54	DEAD (Asp-Glu-Ala-Asp) box polypeptide 54	0	2	0	18	0	1	1
1569	DDX59	DEAD (Asp-Glu-Ala-Asp) box polypeptide 59	0	2	0	18	0	1	1
1570	DEFA4	defensin, alpha 4, corticostatin	0	1	0	9	0	1	1
1571	DEFB112	defensin, beta 112	0	1	0	9	0	1	1
1572	DEFB125	defensin, beta 125	0	1	0	9	0	1	1
1573	DEK	DEK oncogene (DNA binding)	0	1	0	9	0	1	1
1574	DENND4A	DENN/MADD domain containing 4A	0	1	0	9	0	1	1
1575	DEPDC5	DEP domain containing 5	0	1	0	9	0	1	1
1576	DES	desmin	0	2	0	18	0	1	1
1577	DET1	de-etiolated homolog 1 (Arabidopsis)	3	2	0	18	0	1	1
1578	DFNB31	deafness, autosomal recessive 31	0	1	0	9	0	1	1
1579	DGCR6	DiGeorge syndrome critical region gene 6	0	1	0	9	0	1	1
1580	DGKB	diacylglycerol kinase, beta 90kDa	0	7	0	63	0	1	1
1581	DGKD	diacylglycerol kinase, delta 130kDa	0	4	0	36	0	1	1
1582	DGKE	diacylglycerol kinase, epsilon 64kDa	0	1	0	9	0	1	1
1583	DGKG	diacylglycerol kinase, gamma 90kDa	0	4	0	36	0	1	1
1584	DGKI	diacylglycerol kinase, iota	0	1	0	9	0	1	1
1585	DGKQ	diacylglycerol kinase, theta 110kDa	0	1	0	9	0	1	1
1586	DGKZ	diacylglycerol kinase, zeta 104kDa	0	2	0	18	0	1	1
1587	DHRS2	dehydrogenase/reductase (SDR family) member 2	0	1	0	9	0	1	1
1588	DHTKD1	dehydrogenase E1 and transketolase domain containing 1	0	1	0	9	0	1	1
1589	DHX16	DEAH (Asp-Glu-Ala-His) box polypeptide 16	0	1	0	9	0	1	1
1590	DHX30	DEAH (Asp-Glu-Ala-His) box polypeptide 30	0	1	0	9	0	1	1
1591	DHX32	DEAH (Asp-Glu-Ala-His) box polypeptide 32	0	2	0	18	0	1	1
1592	DHX35	DEAH (Asp-Glu-Ala-His) box polypeptide 35	0	2	0	18	0	1	1
1593	DHX36	DEAH (Asp-Glu-Ala-His) box polypeptide 36	0	1	0	9	0	1	1
1594	DHX8	DEAH (Asp-Glu-Ala-His) box polypeptide 8	0	1	0	9	0	1	1
1595	DIAPH2	diaphanous homolog 2 (Drosophila)	0	1	0	9	0	1	1
1596	DICER1	dicer 1, ribonuclease type III	0	2	0	18	0	1	1
1597	DIMT1L	DIM1 dimethyladenosine transferase 1-like (S. cerevisiae)	0	1	0	9	0	1	1
1598	DIO3	deiodinase, iodothyronine, type III	0	1	0	9	0	1	1
1599	DIP2C	DIP2 disco-interacting protein 2 homolog C (Drosophila)	0	6	0	54	0	1	1
1600	DIS3L2	DIS3 mitotic control homolog (S. cerevisiae)-like 2	0	1	0	9	0	1	1
1601	DKK1	dickkopf homolog 1 (Xenopus laevis)	1	2	0	18	0	1	1
1602	DKK2	dickkopf homolog 2 (Xenopus laevis)	0	2	0	18	0	1	1
1603	DKK3	dickkopf homolog 3 (Xenopus laevis)	0	1	0	9	0	1	1
1604	DLC1	deleted in liver cancer 1	0	2	0	18	0	1	1
1605	DLD	dihydrolipoamide dehydrogenase	0	1	0	9	0	1	1
1606	DLEC1	deleted in lung and esophageal cancer 1	0	2	0	18	0	1	1
1607	DLG3	discs, large homolog 3 (neuroendocrine-dlg, Drosophila)	0	1	0	9	0	1	1
1608	DLGAP1	discs, large (Drosophila) homolog-associated protein 1	0	1	0	9	0	1	1
1609	DLGAP4	discs, large (Drosophila) homolog-associated protein 4	0	1	0	9	0	1	1
1610	DLL3	delta-like 3 (Drosophila)	0	2	0	18	0	1	1
1611	DMBT1	deleted in malignant brain tumors 1	0	1	0	9	0	1	1
1612	DMKN	dermokine	0	1	0	9	0	1	1
1613	DMPK	dystrophia myotonica-protein kinase	0	2	0	18	0	1	1
1614	DMRT3	doublesex and mab-3 related transcription factor 3	0	1	0	9	0	1	1
1615	DMRTA1	DMRT-like family A1	0	1	0	9	0	1	1
1616	DNAH10	dynein, axonemal, heavy chain 10	0	1	0	9	0	1	1
1617	DNAH3	dynein, axonemal, heavy chain 3	0	3	0	27	0	1	1
1618	DNAH5	dynein, axonemal, heavy chain 5	2	1	0	9	0	1	1
1619	DNAH8	dynein, axonemal, heavy chain 8	0	6	0	54	0	1	1
1620	DNAH9	dynein, axonemal, heavy chain 9	0	5	0	45	0	1	1
1621	DNAI2	dynein, axonemal, intermediate chain 2	0	1	0	9	0	1	1
1622	DNAJA3	DnaJ (Hsp40) homolog, subfamily A, member 3	0	1	0	9	0	1	1
1623	DNAJA4	DnaJ (Hsp40) homolog, subfamily A, member 4	0	1	0	9	0	1	1
1624	DNAJB11	DnaJ (Hsp40) homolog, subfamily B, member 11	0	1	0	9	0	1	1
1625	DNAJC14	DnaJ (Hsp40) homolog, subfamily C, member 14	0	1	0	9	0	1	1
1626	DNAJC16	DnaJ (Hsp40) homolog, subfamily C, member 16	0	2	0	18	0	1	1
1627	DNAJC18	DnaJ (Hsp40) homolog, subfamily C, member 18	0	1	0	9	0	1	1
1628	DNAJC2	DnaJ (Hsp40) homolog, subfamily C, member 2	0	1	0	9	0	1	1
1629	DNAJC21	DnaJ (Hsp40) homolog, subfamily C, member 21	0	1	0	9	0	1	1
1630	DNAJC24	DnaJ (Hsp40) homolog, subfamily C, member 24	0	6	0	54	0	1	1
1631	DNAJC5G	DnaJ (Hsp40) homolog, subfamily C, member 5 gamma	0	1	0	9	0	1	1
1632	DNAJC6	DnaJ (Hsp40) homolog, subfamily C, member 6	0	1	0	9	0	1	1
1633	DNALI1	dynein, axonemal, light intermediate chain 1	0	1	0	9	0	1	1
1634	DNASE1L3	deoxyribonuclease I-like 3	0	3	0	27	0	1	1
1635	DNMT1	DNA (cytosine-5-)-methyltransferase 1	0	1	0	9	0	1	1
1636	DNMT3B	DNA (cytosine-5-)-methyltransferase 3 beta	0	1	0	9	0	1	1
1637	DOCK1	dedicator of cytokinesis 1	0	5	0	45	0	1	1
1638	DOCK6	dedicator of cytokinesis 6	1	1	0	9	0	1	1
1639	DOCK8	dedicator of cytokinesis 8	0	3	0	27	0	1	1
1640	DOCK9	dedicator of cytokinesis 9	0	1	0	9	0	1	1
1641	DOK6	docking protein 6	0	1	0	9	0	1	1
1642	DOPEY1	dopey family member 1	0	1	0	9	0	1	1
1643	DOPEY2	dopey family member 2	0	1	0	9	0	1	1
1644	DOT1L	DOT1-like, histone H3 methyltransferase (S. cerevisiae)	0	2	0	18	0	1	1
1645	DPAGT1	dolichyl-phosphate (UDP-N-acetylglucosamine) N-acetylglucosaminephosphotransferase 1 (GlcNAc-1-P transferase)	0	1	0	9	0	1	1
1646	DPEP1	dipeptidase 1 (renal)	2	1	0	9	0	1	1
1647	DPEP2	dipeptidase 2	0	1	0	9	0	1	1
1648	DPP10	dipeptidyl-peptidase 10	1	1	0	9	0	1	1
1649	DPYSL2	dihydropyrimidinase-like 2	0	1	0	9	0	1	1
1650	DPYSL4	dihydropyrimidinase-like 4	0	1	0	9	0	1	1
1651	DRD3	dopamine receptor D3	0	1	0	9	0	1	1
1652	DRG1	developmentally regulated GTP binding protein 1	0	1	0	9	0	1	1
1653	DSCAML1	Down syndrome cell adhesion molecule like 1	0	2	0	18	0	1	1
1654	DSCR6	Down syndrome critical region gene 6	0	1	0	9	0	1	1
1655	DSEL	dermatan sulfate epimerase-like	0	2	0	18	0	1	1
1656	DSG1	desmoglein 1	0	1	0	9	0	1	1
1657	DSG2	desmoglein 2	0	3	0	27	0	1	1
1658	DSG3	desmoglein 3 (pemphigus vulgaris antigen)	0	1	0	9	0	1	1
1659	DSG4	desmoglein 4	0	4	0	36	0	1	1
1660	DSP	desmoplakin	1	4	0	36	0	1	1
1661	DST	dystonin	1	5	0	45	0	1	1
1662	DSTN	destrin (actin depolymerizing factor)	0	1	0	9	0	1	1
1663	DTX3	deltex 3 homolog (Drosophila)	0	1	0	9	0	1	1
1664	DTX3L	deltex 3-like (Drosophila)	0	1	0	9	0	1	1
1665	DULLARD	dullard homolog (Xenopus laevis)	0	1	0	9	0	1	1
1666	DUSP21	dual specificity phosphatase 21	0	2	0	18	0	1	1
1667	DUSP22	dual specificity phosphatase 22	0	2	0	18	0	1	1
1668	DUSP23	dual specificity phosphatase 23	0	1	0	9	0	1	1
1669	DVL3	dishevelled, dsh homolog 3 (Drosophila)	0	1	0	9	0	1	1
1670	DYNC1H1	dynein, cytoplasmic 1, heavy chain 1	0	2	0	18	0	1	1
1671	DYNC1LI2	dynein, cytoplasmic 1, light intermediate chain 2	0	2	0	18	0	1	1
1672	DYRK1B	dual-specificity tyrosine-(Y)-phosphorylation regulated kinase 1B	0	1	0	9	0	1	1
1673	DYRK2	dual-specificity tyrosine-(Y)-phosphorylation regulated kinase 2	0	2	0	18	0	1	1
1674	DYRK3	dual-specificity tyrosine-(Y)-phosphorylation regulated kinase 3	0	3	0	27	0	1	1
1675	DYRK4	dual-specificity tyrosine-(Y)-phosphorylation regulated kinase 4	0	1	0	9	0	1	1
1676	DYSF	dysferlin, limb girdle muscular dystrophy 2B (autosomal recessive)	0	2	0	18	0	1	1
1677	DZIP3	DAZ interacting protein 3, zinc finger	0	1	0	9	0	1	1
1678	E2F2	E2F transcription factor 2	0	2	0	18	0	1	1
1679	E2F3	E2F transcription factor 3	0	1	0	9	0	1	1
1680	E2F7	E2F transcription factor 7	0	1	0	9	0	1	1
1681	EAF1	ELL associated factor 1	0	1	0	9	0	1	1
1682	EBF3	early B-cell factor 3	0	1	0	9	0	1	1
1683	ECEL1	endothelin converting enzyme-like 1	0	2	0	18	0	1	1
1684	ECHDC2	enoyl Coenzyme A hydratase domain containing 2	0	1	0	9	0	1	1
1685	ECM2	extracellular matrix protein 2, female organ and adipocyte specific	0	1	0	9	0	1	1
1686	ECT2	epithelial cell transforming sequence 2 oncogene	0	2	0	18	0	1	1
1687	EDA	ectodysplasin A	0	1	0	9	0	1	1
1688	EDA2R	ectodysplasin A2 receptor	0	1	0	9	0	1	1
1689	EDC4	enhancer of mRNA decapping 4	0	2	0	18	0	1	1
1690	EDIL3	EGF-like repeats and discoidin I-like domains 3	0	1	0	9	0	1	1
1691	EDNRA	endothelin receptor type A	0	1	0	9	0	1	1
1692	EED	embryonic ectoderm development	0	1	0	9	0	1	1
1693	EEF1D	eukaryotic translation elongation factor 1 delta (guanine nucleotide exchange protein)	0	1	0	9	0	1	1
1694	EEF2K	eukaryotic elongation factor-2 kinase	0	1	0	9	0	1	1
1695	EFCAB5	EF-hand calcium binding domain 5	0	1	0	9	0	1	1
1696	EFHC2	EF-hand domain (C-terminal) containing 2	0	1	0	9	0	1	1
1697	EFR3A	EFR3 homolog A (S. cerevisiae)	0	1	0	9	0	1	1
1698	EFS	embryonal Fyn-associated substrate	0	1	0	9	0	1	1
1699	EGF	epidermal growth factor (beta-urogastrone)	0	1	0	9	0	1	1
1700	EGFL6	EGF-like-domain, multiple 6	0	1	0	9	0	1	1
1701	EGFR	epidermal growth factor receptor (erythroblastic leukemia viral (v-erb-b) oncogene homolog, avian)	0	293	0	2637	0	1	1
1702	EHBP1	EH domain binding protein 1	0	1	0	9	0	1	1
1703	EHMT1	euchromatic histone-lysine N-methyltransferase 1	0	2	0	18	0	1	1
1704	EIF2AK1	eukaryotic translation initiation factor 2-alpha kinase 1	0	3	0	27	0	1	1
1705	EIF2AK2	eukaryotic translation initiation factor 2-alpha kinase 2	0	1	0	9	0	1	1
1706	EIF2AK4	eukaryotic translation initiation factor 2 alpha kinase 4	0	1	0	9	0	1	1
1707	EIF2S2	eukaryotic translation initiation factor 2, subunit 2 beta, 38kDa	0	3	0	27	0	1	1
1708	EIF2S3	eukaryotic translation initiation factor 2, subunit 3 gamma, 52kDa	0	1	0	9	0	1	1
1709	EIF3E	eukaryotic translation initiation factor 3, subunit E	0	1	0	9	0	1	1
1710	EIF3M	eukaryotic translation initiation factor 3, subunit M	0	1	0	9	0	1	1
1711	EIF4A2	eukaryotic translation initiation factor 4A, isoform 2	0	1	0	9	0	1	1
1712	EIF4G1	eukaryotic translation initiation factor 4 gamma, 1	1	4	0	36	0	1	1
1713	EIF4G2	eukaryotic translation initiation factor 4 gamma, 2	0	1	0	9	0	1	1
1714	EIF5	eukaryotic translation initiation factor 5	0	1	0	9	0	1	1
1715	ELAVL2	ELAV (embryonic lethal, abnormal vision, Drosophila)-like 2 (Hu antigen B)	0	1	0	9	0	1	1
1716	ELP2	elongation protein 2 homolog (S. cerevisiae)	0	5	0	45	0	1	1
1717	EME2	essential meiotic endonuclease 1 homolog 2 (S. pombe)	0	1	0	9	0	1	1
1718	EML2	echinoderm microtubule associated protein like 2	0	1	0	9	0	1	1
1719	EML4	echinoderm microtubule associated protein like 4	0	1	0	9	0	1	1
1720	EN1	engrailed homeobox 1	0	1	0	9	0	1	1
1721	EN2	engrailed homeobox 2	0	1	0	9	0	1	1
1722	ENO1	enolase 1, (alpha)	0	1	0	9	0	1	1
1723	ENPEP	glutamyl aminopeptidase (aminopeptidase A)	0	1	0	9	0	1	1
1724	ENPP2	ectonucleotide pyrophosphatase/phosphodiesterase 2 (autotaxin)	0	2	0	18	0	1	1
1725	ENPP7	ectonucleotide pyrophosphatase/phosphodiesterase 7	0	1	0	9	0	1	1
1726	ENSA	endosulfine alpha	0	1	0	9	0	1	1
1727	EOMES	eomesodermin homolog (Xenopus laevis)	0	1	0	9	0	1	1
1728	EP300	E1A binding protein p300	0	6	0	54	0	1	1
1729	EP400	E1A binding protein p400	0	3	0	27	0	1	1
1730	EPAS1	endothelial PAS domain protein 1	0	1	0	9	0	1	1
1731	EPB41L2	erythrocyte membrane protein band 4.1-like 2	0	2	0	18	0	1	1
1732	EPC1	enhancer of polycomb homolog 1 (Drosophila)	0	1	0	9	0	1	1
1733	EPHA1	EPH receptor A1	0	2	0	18	0	1	1
1734	EPHA10	EPH receptor A10	0	3	0	27	0	1	1
1735	EPHA2	EPH receptor A2	0	4	0	36	0	1	1
1736	EPHA3	EPH receptor A3	0	22	0	198	0	1	1
1737	EPHA4	EPH receptor A4	0	5	0	45	0	1	1
1738	EPHA5	EPH receptor A5	0	13	0	117	0	1	1
1739	EPHA6	EPH receptor A6	0	8	0	72	0	1	1
1740	EPHA7	EPH receptor A7	0	13	0	117	0	1	1
1741	EPHA8	EPH receptor A8	0	6	0	54	0	1	1
1742	EPHB1	EPH receptor B1	0	11	0	99	0	1	1
1743	EPHB3	EPH receptor B3	0	2	0	18	0	1	1
1744	EPHB4	EPH receptor B4	0	6	0	54	0	1	1
1745	EPHB6	EPH receptor B6	0	13	0	117	0	1	1
1746	EPHX1	epoxide hydrolase 1, microsomal (xenobiotic)	0	1	0	9	0	1	1
1747	EPHX4	epoxide hydrolase 4	0	1	0	9	0	1	1
1748	EPO	erythropoietin	0	1	0	9	0	1	1
1749	ERAS	ES cell expressed Ras	0	2	0	18	0	1	1
1750	ERBB2	v-erb-b2 erythroblastic leukemia viral oncogene homolog 2, neuro/glioblastoma derived oncogene homolog (avian)	0	42	0	378	0	1	1
1751	ERBB2IP	erbb2 interacting protein	0	3	0	27	0	1	1
1752	ERBB3	v-erb-b2 erythroblastic leukemia viral oncogene homolog 3 (avian)	0	6	0	54	0	1	1
1753	ERBB4	v-erb-a erythroblastic leukemia viral oncogene homolog 4 (avian)	1	11	0	99	0	1	1
1754	ERC1	ELKS/RAB6-interacting/CAST family member 1	0	1	0	9	0	1	1
1755	ERCC2	excision repair cross-complementing rodent repair deficiency, complementation group 2 (xeroderma pigmentosum D)	0	1	0	9	0	1	1
1756	ERCC3	excision repair cross-complementing rodent repair deficiency, complementation group 3 (xeroderma pigmentosum group B complementing)	0	2	0	18	0	1	1
1757	ERCC5	excision repair cross-complementing rodent repair deficiency, complementation group 5 (xeroderma pigmentosum, complementation group G (Cockayne syndrome))	0	1	0	9	0	1	1
1758	ERCC6	excision repair cross-complementing rodent repair deficiency, complementation group 6	0	5	0	45	0	1	1
1759	EREG	epiregulin	0	1	0	9	0	1	1
1760	ERF	Ets2 repressor factor	0	3	0	27	0	1	1
1761	ERG	v-ets erythroblastosis virus E26 oncogene homolog (avian)	0	2	0	18	0	1	1
1762	ERGIC3	ERGIC and golgi 3	0	2	0	18	0	1	1
1763	ERI2	ERI1 exoribonuclease family member 2	0	1	0	9	0	1	1
1764	ERICH1	glutamate-rich 1	0	2	0	18	0	1	1
1765	ERN1	endoplasmic reticulum to nucleus signaling 1	0	1	0	9	0	1	1
1766	ERN2	endoplasmic reticulum to nucleus signaling 2	0	1	0	9	0	1	1
1767	ESCO2	establishment of cohesion 1 homolog 2 (S. cerevisiae)	0	1	0	9	0	1	1
1768	ESPL1	extra spindle pole bodies homolog 1 (S. cerevisiae)	0	1	0	9	0	1	1
1769	ESR1	estrogen receptor 1	0	1	0	9	0	1	1
1770	ESR2	estrogen receptor 2 (ER beta)	0	2	0	18	0	1	1
1771	ESRRG	estrogen-related receptor gamma	0	1	0	9	0	1	1
1772	ETAA1	Ewing tumor-associated antigen 1	0	1	0	9	0	1	1
1773	ETFDH	electron-transferring-flavoprotein dehydrogenase	0	3	0	27	0	1	1
1774	ETNK2	ethanolamine kinase 2	0	1	0	9	0	1	1
1775	ETS1	v-ets erythroblastosis virus E26 oncogene homolog 1 (avian)	0	2	0	18	0	1	1
1776	ETS2	v-ets erythroblastosis virus E26 oncogene homolog 2 (avian)	0	1	0	9	0	1	1
1777	ETV1	ets variant gene 1	0	2	0	18	0	1	1
1778	ETV3L	ets variant gene 3-like	0	1	0	9	0	1	1
1779	ETV5	ets variant gene 5 (ets-related molecule)	5	1	0	9	0	1	1
1780	ETV7	ets variant gene 7 (TEL2 oncogene)	0	1	0	9	0	1	1
1781	EVC2	Ellis van Creveld syndrome 2 (limbin)	0	4	0	36	0	1	1
1782	EVL	Enah/Vasp-like	0	2	0	18	0	1	1
1783	EVPL	envoplakin	0	1	0	9	0	1	1
1784	EXOC1	exocyst complex component 1	0	2	0	18	0	1	1
1785	EXOC3L	exocyst complex component 3-like	0	2	0	18	0	1	1
1786	EXOC4	exocyst complex component 4	0	2	0	18	0	1	1
1787	EXOC6B	exocyst complex component 6B	0	1	0	9	0	1	1
1788	EYA1	eyes absent homolog 1 (Drosophila)	1	2	0	18	0	1	1
1789	EYA4	eyes absent homolog 4 (Drosophila)	0	2	0	18	0	1	1
1790	EZH2	enhancer of zeste homolog 2 (Drosophila)	0	6	0	54	0	1	1
1791	F13A1	coagulation factor XIII, A1 polypeptide	0	1	0	9	0	1	1
1792	F13B	coagulation factor XIII, B polypeptide	0	1	0	9	0	1	1
1793	F2RL1	coagulation factor II (thrombin) receptor-like 1	0	1	0	9	0	1	1
1794	F2RL2	coagulation factor II (thrombin) receptor-like 2	0	1	0	9	0	1	1
1795	F5	coagulation factor V (proaccelerin, labile factor)	0	2	0	18	0	1	1
1796	F8	coagulation factor VIII, procoagulant component (hemophilia A)	0	1	0	9	0	1	1
1797	F9	coagulation factor IX (plasma thromboplastic component, Christmas disease, hemophilia B)	0	2	0	18	0	1	1
1798	FAAH	fatty acid amide hydrolase	0	1	0	9	0	1	1
1799	FABP4	fatty acid binding protein 4, adipocyte	0	1	0	9	0	1	1
1800	FAF1	Fas (TNFRSF6) associated factor 1	0	1	0	9	0	1	1
1801	FAIM2	Fas apoptotic inhibitory molecule 2	0	1	0	9	0	1	1
1802	FAM100B	family with sequence similarity 100, member B	0	1	0	9	0	1	1
1803	FAM107B	family with sequence similarity 107, member B	0	1	0	9	0	1	1
1804	FAM110B	family with sequence similarity 110, member B	0	1	0	9	0	1	1
1805	FAM123A	family with sequence similarity 123A	0	2	0	18	0	1	1
1806	FAM123B	family with sequence similarity 123B	0	23	0	207	0	1	1
1807	FAM124A	family with sequence similarity 124A	0	1	0	9	0	1	1
1808	FAM131A	family with sequence similarity 131, member A	1	1	0	9	0	1	1
1809	FAM134A	family with sequence similarity 134, member A	0	1	0	9	0	1	1
1810	FAM135A	family with sequence similarity 135, member A	0	1	0	9	0	1	1
1811	FAM160B1	family with sequence similarity 160, member B1	0	1	0	9	0	1	1
1812	FAM171B	family with sequence similarity 171, member B	0	1	0	9	0	1	1
1813	FAM173B	family with sequence similarity 173, member B	0	1	0	9	0	1	1
1814	FAM175A	family with sequence similarity 175, member A	0	1	0	9	0	1	1
1815	FAM184A	family with sequence similarity 184, member A	0	2	0	18	0	1	1
1816	FAM189B	family with sequence similarity 189, member B	0	1	0	9	0	1	1
1817	FAM194A	family with sequence similarity 194, member A	0	1	0	9	0	1	1
1818	FAM194B	family with sequence similarity 194, member B	0	1	0	9	0	1	1
1819	FAM22G	family with sequence similarity 22, member G	0	1	0	9	0	1	1
1820	FAM43A	family with sequence similarity 43, member A	0	1	0	9	0	1	1
1821	FAM46D	family with sequence similarity 46, member D	0	2	0	18	0	1	1
1822	FAM47A	family with sequence similarity 47, member A	0	1	0	9	0	1	1
1823	FAM47B	family with sequence similarity 47, member B	0	1	0	9	0	1	1
1824	FAM48B1	family with sequence similarity 48, member B1	0	1	0	9	0	1	1
1825	FAM5C	family with sequence similarity 5, member C	0	2	0	18	0	1	1
1826	FAM65A	family with sequence similarity 65, member A	0	1	0	9	0	1	1
1827	FAM71A	family with sequence similarity 71, member A	0	1	0	9	0	1	1
1828	FAM83A	family with sequence similarity 83, member A	0	1	0	9	0	1	1
1829	FAM83F	family with sequence similarity 83, member F	0	1	0	9	0	1	1
1830	FAM83H	family with sequence similarity 83, member H	0	1	0	9	0	1	1
1831	FAM91A1	family with sequence similarity 91, member A1	0	1	0	9	0	1	1
1832	FANCD2	Fanconi anemia, complementation group D2	0	3	0	27	0	1	1
1833	FANCF	Fanconi anemia, complementation group F	0	1	0	9	0	1	1
1834	FANCG	Fanconi anemia, complementation group G	0	1	0	9	0	1	1
1835	FARP1	FERM, RhoGEF (ARHGEF) and pleckstrin domain protein 1 (chondrocyte-derived)	0	1	0	9	0	1	1
1836	FAS	Fas (TNF receptor superfamily, member 6)	0	1	0	9	0	1	1
1837	FASN	fatty acid synthase	0	1	0	9	0	1	1
1838	FASTK	Fas-activated serine/threonine kinase	0	1	0	9	0	1	1
1839	FASTKD3	FAST kinase domains 3	0	1	0	9	0	1	1
1840	FBLN1	fibulin 1	0	1	0	9	0	1	1
1841	FBLN5	fibulin 5	0	1	0	9	0	1	1
1842	FBN3	fibrillin 3	0	1	0	9	0	1	1
1843	FBXL12	F-box and leucine-rich repeat protein 12	0	1	0	9	0	1	1
1844	FBXL15	F-box and leucine-rich repeat protein 15	0	1	0	9	0	1	1
1845	FBXL18	F-box and leucine-rich repeat protein 18	0	2	0	18	0	1	1
1846	FBXL19	F-box and leucine-rich repeat protein 19	0	1	0	9	0	1	1
1847	FBXL2	F-box and leucine-rich repeat protein 2	0	1	0	9	0	1	1
1848	FBXL21	F-box and leucine-rich repeat protein 21	0	1	0	9	0	1	1
1849	FBXL7	F-box and leucine-rich repeat protein 7	0	1	0	9	0	1	1
1850	FBXO18	F-box protein, helicase, 18	0	1	0	9	0	1	1
1851	FBXO21	F-box protein 21	0	1	0	9	0	1	1
1852	FBXO24	F-box protein 24	0	1	0	9	0	1	1
1853	FBXO28	F-box protein 28	0	1	0	9	0	1	1
1854	FBXO30	F-box protein 30	0	1	0	9	0	1	1
1855	FBXO34	F-box protein 34	0	3	0	27	0	1	1
1856	FBXO38	F-box protein 38	0	1	0	9	0	1	1
1857	FBXO40	F-box protein 40	0	2	0	18	0	1	1
1858	FBXO43	F-box protein 43	0	2	0	18	0	1	1
1859	FBXO45	F-box protein 45	0	1	0	9	0	1	1
1860	FBXO46	F-box protein 46	0	2	0	18	0	1	1
1861	FBXO8	F-box protein 8	0	1	0	9	0	1	1
1862	FBXW7	F-box and WD repeat domain containing 7	0	91	0	819	0	1	1
1863	FCGBP	Fc fragment of IgG binding protein	0	1	0	9	0	1	1
1864	FCN1	ficolin (collagen/fibrinogen domain containing) 1	0	1	0	9	0	1	1
1865	FCN2	ficolin (collagen/fibrinogen domain containing lectin) 2 (hucolin)	2	1	0	9	0	1	1
1866	FCRL3	Fc receptor-like 3	0	1	0	9	0	1	1
1867	FCRL4	Fc receptor-like 4	0	1	0	9	0	1	1
1868	FCRL5	Fc receptor-like 5	0	3	0	27	0	1	1
1869	FEM1C	fem-1 homolog c (C. elegans)	0	2	0	18	0	1	1
1870	FER	fer (fps/fes related) tyrosine kinase	0	3	0	27	0	1	1
1871	FER1L6	fer-1-like 6 (C. elegans)	0	2	0	18	0	1	1
1872	FERD3L	Fer3-like (Drosophila)	0	1	0	9	0	1	1
1873	FES	feline sarcoma oncogene	1	2	0	18	0	1	1
1874	FETUB	fetuin B	0	1	0	9	0	1	1
1875	FEZ1	fasciculation and elongation protein zeta 1 (zygin I)	0	2	0	18	0	1	1
1876	FEZF2	FEZ family zinc finger 2	0	1	0	9	0	1	1
1877	FFAR1	free fatty acid receptor 1	0	1	0	9	0	1	1
1878	FFAR2	free fatty acid receptor 2	0	1	0	9	0	1	1
1879	FGD1	FYVE, RhoGEF and PH domain containing 1 (faciogenital dysplasia)	0	2	0	18	0	1	1
1880	FGD2	FYVE, RhoGEF and PH domain containing 2	0	1	0	9	0	1	1
1881	FGD4	FYVE, RhoGEF and PH domain containing 4	0	1	0	9	0	1	1
1882	FGF13	fibroblast growth factor 13	0	1	0	9	0	1	1
1883	FGF14	fibroblast growth factor 14	0	1	0	9	0	1	1
1884	FGF19	fibroblast growth factor 19	0	2	0	18	0	1	1
1885	FGF2	fibroblast growth factor 2 (basic)	0	1	0	9	0	1	1
1886	FGF3	fibroblast growth factor 3 (murine mammary tumor virus integration site (v-int-2) oncogene homolog)	0	1	0	9	0	1	1
1887	FGFR1	fibroblast growth factor receptor 1 (fms-related tyrosine kinase 2, Pfeiffer syndrome)	0	10	0	90	0	1	1
1888	FGFR2	fibroblast growth factor receptor 2 (bacteria-expressed kinase, keratinocyte growth factor receptor, craniofacial dysostosis 1, Crouzon syndrome, Pfeiffer syndrome, Jackson-Weiss syndrome)	0	51	0	459	0	1	1
1889	FGFR3	fibroblast growth factor receptor 3 (achondroplasia, thanatophoric dwarfism)	0	62	0	558	0	1	1
1890	FGFR4	fibroblast growth factor receptor 4	0	9	0	81	0	1	1
1891	FH	fumarate hydratase	0	3	0	27	0	1	1
1892	FHOD1	formin homology 2 domain containing 1	0	1	0	9	0	1	1
1893	FIGF	c-fos induced growth factor (vascular endothelial growth factor D)	0	2	0	18	0	1	1
1894	FIGN	fidgetin	0	2	0	18	0	1	1
1895	FIP1L1	FIP1 like 1 (S. cerevisiae)	0	1	0	9	0	1	1
1896	FKBP9	FK506 binding protein 9, 63 kDa	0	1	0	9	0	1	1
1897	FKTN	fukutin	0	2	0	18	0	1	1
1898	FLCN	folliculin	0	1	0	9	0	1	1
1899	FLI1	Friend leukemia virus integration 1	0	2	0	18	0	1	1
1900	FLJ44635		0	1	0	9	0	1	1
1901	FLNB	filamin B, beta (actin binding protein 278)	0	6	0	54	0	1	1
1902	FLT1	fms-related tyrosine kinase 1 (vascular endothelial growth factor/vascular permeability factor receptor)	0	12	0	108	0	1	1
1903	FLT3	fms-related tyrosine kinase 3	0	124	0	1116	0	1	1
1904	FLT4	fms-related tyrosine kinase 4	1	6	0	54	0	1	1
1905	FMNL2	formin-like 2	0	2	0	18	0	1	1
1906	FMO4	flavin containing monooxygenase 4	0	3	0	27	0	1	1
1907	FN1	fibronectin 1	0	7	0	63	0	1	1
1908	FNDC3A	fibronectin type III domain containing 3A	0	2	0	18	0	1	1
1909	FNDC3B	fibronectin type III domain containing 3B	0	1	0	9	0	1	1
1910	FOLH1	folate hydrolase (prostate-specific membrane antigen) 1	0	1	0	9	0	1	1
1911	FOLR2	folate receptor 2 (fetal)	0	1	0	9	0	1	1
1912	FOS	v-fos FBJ murine osteosarcoma viral oncogene homolog	0	3	0	27	0	1	1
1913	FOXB1	forkhead box B1	0	1	0	9	0	1	1
1914	FOXG1	forkhead box G1	0	1	0	9	0	1	1
1915	FOXI1	forkhead box I1	0	1	0	9	0	1	1
1916	FOXL2	forkhead box L2	0	2	0	18	0	1	1
1917	FOXM1	forkhead box M1	0	1	0	9	0	1	1
1918	FOXN1	forkhead box N1	0	1	0	9	0	1	1
1919	FOXN3	forkhead box N3	0	1	0	9	0	1	1
1920	FOXO3	forkhead box O3	0	3	0	27	0	1	1
1921	FOXO4	forkhead box O4	0	1	0	9	0	1	1
1922	FOXP1	forkhead box P1	0	1	0	9	0	1	1
1923	FOXP2	forkhead box P2	0	2	0	18	0	1	1
1924	FOXP4	forkhead box P4	0	1	0	9	0	1	1
1925	FOXR2	forkhead box R2	0	2	0	18	0	1	1
1926	FOXRED2	FAD-dependent oxidoreductase domain containing 2	0	1	0	9	0	1	1
1927	FRK	fyn-related kinase	0	6	0	54	0	1	1
1928	FRMD3	FERM domain containing 3	0	1	0	9	0	1	1
1929	FRMPD1	FERM and PDZ domain containing 1	0	2	0	18	0	1	1
1930	FRMPD2	FERM and PDZ domain containing 2	0	1	0	9	0	1	1
1931	FRMPD4	FERM and PDZ domain containing 4	0	6	0	54	0	1	1
1932	FRZB	frizzled-related protein	0	1	0	9	0	1	1
1933	FSCB	fibrous sheath CABYR binding protein	0	3	0	27	0	1	1
1934	FSTL1	follistatin-like 1	0	1	0	9	0	1	1
1935	FSTL4	follistatin-like 4	0	1	0	9	0	1	1
1936	FSTL5	follistatin-like 5	0	1	0	9	0	1	1
1937	FUBP1	far upstream element (FUSE) binding protein 1	0	4	0	36	0	1	1
1938	FUCA1	fucosidase, alpha-L- 1, tissue	0	1	0	9	0	1	1
1939	FURIN	furin (paired basic amino acid cleaving enzyme)	0	3	0	27	0	1	1
1940	FUS	fusion (involved in t(12;16) in malignant liposarcoma)	0	1	0	9	0	1	1
1941	FUT2	fucosyltransferase 2 (secretor status included)	0	1	0	9	0	1	1
1942	FXR1	fragile X mental retardation, autosomal homolog 1	0	1	0	9	0	1	1
1943	FXYD6	FXYD domain containing ion transport regulator 6	0	1	0	9	0	1	1
1944	FYCO1	FYVE and coiled-coil domain containing 1	0	1	0	9	0	1	1
1945	FYN	FYN oncogene related to SRC, FGR, YES	0	6	0	54	0	1	1
1946	FZD10	frizzled homolog 10 (Drosophila)	0	1	0	9	0	1	1
1947	FZD3	frizzled homolog 3 (Drosophila)	0	1	0	9	0	1	1
1948	FZD4	frizzled homolog 4 (Drosophila)	0	1	0	9	0	1	1
1949	FZD7	frizzled homolog 7 (Drosophila)	0	2	0	18	0	1	1
1950	FZD9	frizzled homolog 9 (Drosophila)	0	1	0	9	0	1	1
1951	FZR1	fizzy/cell division cycle 20 related 1 (Drosophila)	0	1	0	9	0	1	1
1952	G2E3	G2/M-phase specific E3 ubiquitin protein ligase	0	1	0	9	0	1	1
1953	G3BP2	GTPase activating protein (SH3 domain) binding protein 2	0	3	0	27	0	1	1
1954	G6PC	glucose-6-phosphatase, catalytic subunit	0	1	0	9	0	1	1
1955	GAB1	GRB2-associated binding protein 1	0	3	0	27	0	1	1
1956	GAB2	GRB2-associated binding protein 2	0	1	0	9	0	1	1
1957	GABPB1	GA binding protein transcription factor, beta subunit 1	0	1	0	9	0	1	1
1958	GABRA4	gamma-aminobutyric acid (GABA) A receptor, alpha 4	0	1	0	9	0	1	1
1959	GABRA6	gamma-aminobutyric acid (GABA) A receptor, alpha 6	0	2	0	18	0	1	1
1960	GABRD	gamma-aminobutyric acid (GABA) A receptor, delta	0	1	0	9	0	1	1
1961	GABRP	gamma-aminobutyric acid (GABA) A receptor, pi	0	1	0	9	0	1	1
1962	GAD2	glutamate decarboxylase 2 (pancreatic islets and brain, 65kDa)	1	1	0	9	0	1	1
1963	GAK	cyclin G associated kinase	0	3	0	27	0	1	1
1964	GALNS	galactosamine (N-acetyl)-6-sulfate sulfatase (Morquio syndrome, mucopolysaccharidosis type IVA)	0	2	0	18	0	1	1
1965	GALNT13	UDP-N-acetyl-alpha-D-galactosamine:polypeptide N-acetylgalactosaminyltransferase 13 (GalNAc-T13)	1	1	0	9	0	1	1
1966	GALNT3	UDP-N-acetyl-alpha-D-galactosamine:polypeptide N-acetylgalactosaminyltransferase 3 (GalNAc-T3)	0	1	0	9	0	1	1
1967	GALNT5	UDP-N-acetyl-alpha-D-galactosamine:polypeptide N-acetylgalactosaminyltransferase 5 (GalNAc-T5)	0	2	0	18	0	1	1
1968	GALNT7	UDP-N-acetyl-alpha-D-galactosamine:polypeptide N-acetylgalactosaminyltransferase 7 (GalNAc-T7)	0	1	0	9	0	1	1
1969	GALNTL1	UDP-N-acetyl-alpha-D-galactosamine:polypeptide N-acetylgalactosaminyltransferase-like 1	0	1	0	9	0	1	1
1970	GANAB	glucosidase, alpha; neutral AB	0	1	0	9	0	1	1
1971	GAPVD1	GTPase activating protein and VPS9 domains 1	0	1	0	9	0	1	1
1972	GARNL3	GTPase activating Rap/RanGAP domain-like 3	0	2	0	18	0	1	1
1973	GAS2L2	growth arrest-specific 2 like 2	0	1	0	9	0	1	1
1974	GAS6	growth arrest-specific 6	0	2	0	18	0	1	1
1975	GATA1	GATA binding protein 1 (globin transcription factor 1)	0	118	0	1062	0	1	1
1976	GATA2	GATA binding protein 2	0	3	0	27	0	1	1
1977	GATA3	GATA binding protein 3	0	34	0	306	0	1	1
1978	GATA4	GATA binding protein 4	0	1	0	9	0	1	1
1979	GATA6	GATA binding protein 6	0	2	0	18	0	1	1
1980	GBAS	glioblastoma amplified sequence	0	1	0	9	0	1	1
1981	GBF1	golgi-specific brefeldin A resistance factor 1	0	1	0	9	0	1	1
1982	GCK	glucokinase (hexokinase 4)	0	2	0	18	0	1	1
1983	GCM1	glial cells missing homolog 1 (Drosophila)	0	1	0	9	0	1	1
1984	GCM2	glial cells missing homolog 2 (Drosophila)	0	1	0	9	0	1	1
1985	GCNT3	glucosaminyl (N-acetyl) transferase 3, mucin type	0	1	0	9	0	1	1
1986	GDA	guanine deaminase	0	1	0	9	0	1	1
1987	GDAP1L1	ganglioside-induced differentiation-associated protein 1-like 1	0	1	0	9	0	1	1
1988	GDF10	growth differentiation factor 10	0	3	0	27	0	1	1
1989	GDF11	growth differentiation factor 11	0	1	0	9	0	1	1
1990	GDF3	growth differentiation factor 3	0	4	0	36	0	1	1
1991	GEMIN5	gem (nuclear organelle) associated protein 5	0	2	0	18	0	1	1
1992	GEN1	Gen homolog 1, endonuclease (Drosophila)	0	6	0	54	0	1	1
1993	GFI1B	growth factor independent 1B transcription repressor	0	1	0	9	0	1	1
1994	GFM1	G elongation factor, mitochondrial 1	0	1	0	9	0	1	1
1995	GFRAL	GDNF family receptor alpha like	0	1	0	9	0	1	1
1996	GGA1	golgi associated, gamma adaptin ear containing, ARF binding protein 1	0	2	0	18	0	1	1
1997	GGA3	golgi associated, gamma adaptin ear containing, ARF binding protein 3	1	1	0	9	0	1	1
1998	GHR	growth hormone receptor	0	2	0	18	0	1	1
[truncated: 2,545 more rows]
