# Supplementary material for: Renal medullary carcinomas depend upon SMARCB1 loss and are sensitive to proteasome inhibition
Source: eLife. 2019 Mar 12;8:e44161. doi: 10.7554/eLife.44161 (PMC6436895; doi:10.7554/eLife.44161)
Supplement: Supplementary file 6. [file elife-44161-supp6.xlsx]

## Sheet: 6 Differential expression
Supp Table 6: Differential Expression of Genes when SMARCB1 is re-expressed and compared with TARGET
Gene	Average_log2fc	Differential expression with TARGET MRT to Normal analysis	q-value
ABCE1	0.290528	yes	1.49611e-25
ACAA1	-0.40693	yes	2.50437e-07
ACTN4	-0.45871	yes	6.87453e-28
ANKRD13A	-0.460999	yes	3.27413e-06
ANLN	0.533876	yes	3.37655e-60
ANXA4	-0.912757	yes	0.000445594
APOL6	-0.674988	yes	0.0579779
APP	-0.585754	yes	2.85706e-07
ARHGAP11A	0.695696	yes	3.26121e-84
ARL4D	-1.47569	yes	0.000321454
ARRB1	-1.0183	yes	1.94723e-09
ARRDC2	0.643268	yes	0.00153275
ARSJ	-2.94937	yes	0.00301757
ASF1B	0.617632	yes	9.20558e-31
ASS1	-1.85212	yes	0.0137001
AURKB	0.751024	yes	2.26267e-98
B3GNT2	-0.848794	yes	1.56977e-13
B4GALNT1	0.653115	yes	1.38079e-20
BIRC5	0.746283	yes	1.09707e-80
BRCA1	0.767634	yes	3.88076e-19
BUB1	0.546468	yes	7.67889e-68
BYSL	0.282825	yes	2.12089e-46
C11orf96	-3.24359	yes	0.0773305
C3orf14	0.597683	yes	2.39865e-14
CAPN2	-0.259746	yes	0.000470608
CAST	-0.461364	yes	0.00160889
CCDC159	-0.979363	yes	0.0071925
CCDC86	0.467327	yes	1.32426e-19
CCNA2	0.599941	yes	3.11839e-25
CCNB1	0.635592	yes	4.22878e-51
CCNF	0.47886	yes	7.2987e-32
CD81	-0.244075	yes	7.07495e-10
CDC20	0.44949	yes	4.27944e-52
CDC6	0.538155	yes	4.93694e-47
CDCA5	0.746578	yes	8.15497e-49
CDCA8	0.592558	yes	1.58231e-83
CDON	-0.793383	yes	0.00221221
CDT1	0.800824	yes	1.65742e-64
CENPE	0.799442	yes	9.94647e-79
CENPF	0.690187	yes	2.61352e-64
CEP55	0.547258	yes	1.7176e-26
CHAF1B	0.610888	yes	1.97627e-08
CKS1B	0.510744	yes	1.60779e-58
CKS2	0.44974	yes	1.32134e-30
COL18A1	-0.858357	yes	4.52452e-10
COMMD7	-0.441939	yes	1.7795e-05
COMT	-0.301473	yes	2.7607e-06
CORO1C	-0.329632	yes	2.44318e-12
CORO2B	-1.40379	yes	0.00126601
CPE	-1.00588	yes	0.0131186
CPPED1	-0.57794	yes	0.00622866
CRIM1	-1.26181	yes	7.29068e-10
CRYAB	-1.31582	yes	0.016805
CSRP1	-1.12011	yes	1.07727e-05
CTDSPL	-0.573189	yes	8.60618e-12
CTIF	-0.766054	yes	0.000405845
CTNND1	-0.349014	yes	0.000146431
CYR61	-1.15195	yes	0.008215
CYSTM1	-0.594392	yes	2.33686e-12
DBF4	0.546218	yes	6.6889e-29
DDAH1	-0.928072	yes	8.53514e-07
DDX39A	0.540324	yes	1.50393e-19
DEPTOR	-1.64285	yes	1.44641e-09
DHRS13	0.471569	yes	6.64274e-10
DLGAP5	0.805855	yes	2.25397e-106
DOCK4	-1.14214	yes	1.72702e-05
DONSON	0.340746	yes	6.81331e-23
DUSP5	-1.58189	yes	1.10533e-09
E2F2	0.936276	yes	6.15114e-27
EFNA1	-1.25892	yes	4.17675e-06
EHD4	-0.587887	yes	1.26857e-09
ENDOD1	-1.04772	yes	1.74813e-06
EPB41L1	-0.773588	yes	8.14717e-19
EXO1	0.859756	yes	1.87834e-52
F11R	-0.558625	yes	0.000173324
FAM83D	0.411967	yes	4.26258e-64
FAT4	-1.74501	yes	0.0136205
FCHO1	0.83039	yes	4.34204e-34
FGFR4	0.693181	yes	1.04536e-06
FHL2	-2.14887	yes	0.0366792
FMNL1	0.686546	yes	0.000825326
FMNL2	-1.02143	yes	0.00599579
FOXM1	0.571906	yes	1.9737e-60
FOXO1	-0.866554	yes	0.0811842
FOXO4	-0.604362	yes	3.23596e-18
FZD7	-1.58447	yes	0.0115879
GART	0.313666	yes	4.8535e-30
GINS2	0.640751	yes	4.01172e-39
GNL3	0.317605	yes	2.25285e-51
GPRC5B	-2.79853	yes	3.56924e-05
GTSE1	0.70214	yes	1.29929e-53
H2AFX	0.483201	yes	1.36081e-30
HEG1	-2.1269	yes	0.00621774
HIBADH	-0.477607	yes	4.05782e-09
HJURP	0.711216	yes	2.50802e-84
HLA-A	-0.392688	yes	0.0715289
HMMR	0.811807	yes	9.88954e-63
HOMER3	-0.553746	yes	0.0205494
HTRA1	-1.32885	yes	0.020013
ITGA3	-1.20271	yes	4.18933e-15
ITGAV	-0.6846	yes	0.00422634
ITGB5	-1.14071	yes	8.00073e-08
ITM2B	-0.574607	yes	9.15295e-07
JAK1	-0.603538	yes	1.20648e-14
JUN	-0.943433	yes	0.0119613
JUP	-0.602039	yes	3.91715e-17
KCNB1	-2.96772	yes	5.43167e-07
KDELC2	0.361138	yes	1.93759e-24
KIAA0319L	-0.402586	yes	1.01318e-14
KIF11	0.5877	yes	3.74624e-113
KIF15	0.712895	yes	9.55886e-59
KIF2C	0.755824	yes	2.58156e-56
KIF4A	0.597844	yes	1.07622e-86
KIFC1	0.586047	yes	4.34431e-63
KLHDC8B	-0.788004	yes	0.000730561
KREMEN2	1.06703	yes	4.23938e-19
L1CAM	-1.71136	yes	3.73389e-08
LAMB1	-2.04636	yes	2.7666e-09
LBH	-3.29446	yes	0.0557909
LEPROT	-0.443345	yes	4.42376e-32
LGALS3BP	-0.525698	yes	0.0491718
LMNB2	0.360732	yes	1.10172e-42
LOXL2	-0.614628	yes	1.53196e-05
LRRFIP1	-0.368421	yes	0.000172348
LTV1	0.441993	yes	4.29464e-13
MACF1	-0.532438	yes	0.0112125
MAP1B	-0.683277	yes	0.000346621
MAPKAPK2	-0.460656	yes	1.25955e-08
MATN2	-2.88211	yes	0.018649
MCM2	0.567441	yes	5.28502e-22
MCM4	0.555421	yes	6.50925e-15
MCM6	0.542198	yes	2.04901e-24
MEGF9	-0.546621	yes	0.00347937
MELK	0.579225	yes	1.30825e-78
MIS18A	0.460269	yes	1.16484e-15
MKI67	0.634905	yes	9.73682e-53
MMP15	-0.796328	yes	3.03187e-09
MOB3C	-1.39523	yes	0.00157622
MSN	-0.544385	yes	7.63242e-06
MVP	-1.03662	yes	0.00268391
MYBL2	0.626504	yes	8.82008e-69
MYC	0.433928	yes	4.11693e-14
MYH9	-0.592037	yes	9.91112e-09
NADSYN1	-0.426758	yes	4.61536e-05
NAT8L	0.540384	yes	3.58639e-07
NBEAL2	0.383818	yes	1.15241e-08
NCAPD2	0.460463	yes	7.61605e-15
NCAPG	0.674435	yes	1.96026e-75
NCAPG2	0.573038	yes	2.67814e-31
NDC80	0.625422	yes	3.95697e-59
NDRG1	-2.57872	yes	1.5845e-32
NEBL	-0.560661	yes	0.0593266
NEK2	0.701966	yes	1.85927e-62
NLN	0.394809	yes	2.23143e-07
NOP16	0.436156	yes	1.789e-23
NUAK1	-0.80251	yes	0.000211202
NUP205	0.338627	yes	1.09074e-22
NUSAP1	0.618652	yes	1.03089e-84
OIP5	0.712757	yes	9.75646e-63
ORC1	0.733302	yes	1.4446e-44
ORC6	0.559858	yes	5.13118e-67
OSBPL9	-0.599371	yes	9.88359e-05
PAM	-0.898044	yes	0.000340096
PAQR4	0.690247	yes	3.88019e-14
PBK	0.78509	yes	2.47294e-51
PCMTD1	-0.440787	yes	9.44659e-11
PDE5A	-1.94305	yes	0.00141038
PDLIM1	-2.11617	yes	0.049549
PDP1	-0.560759	yes	0.0149607
PEA15	-0.774315	yes	0.000175871
PER1	0.628843	yes	0.0254358
PINK1	-0.599962	yes	4.12284e-13
PKMYT1	0.737045	yes	4.13074e-47
PLEKHA2	-1.0207	yes	0.00110036
PLEKHM1	-0.524377	yes	7.40815e-13
PLK1	0.630009	yes	4.45636e-68
POLR3G	0.620507	yes	7.02959e-10
PPAT	0.359878	yes	1.34536e-18
PPFIBP1	-0.863014	yes	0.0522669
PPL	-1.43972	yes	0.00976832
PPP1R2	-0.327603	yes	0.000378573
PPP2CB	-0.318405	yes	0.00073352
PRR11	0.493576	yes	7.42553e-56
PRSS23	-1.17757	yes	0.0124418
PSRC1	0.569228	yes	8.45236e-28
PTRH2	0.440274	yes	1.52463e-16
PUS7	0.345083	yes	4.63489e-33
PXDC1	-1.15539	yes	0.0988248
QSOX1	-0.369429	yes	0.00761698
RAB11FIP5	-0.335939	yes	1.1204e-14
RASAL2	-0.716237	yes	0.0151633
RBPMS	-0.98594	yes	4.39052e-05
RHOB	-0.814961	yes	3.55007e-11
RHOBTB3	-0.804743	yes	0.0112559
RPF2	0.394334	yes	1.86314e-21
RPP25	0.388558	yes	3.28263e-07
RRAGD	-0.689168	yes	1.52146e-11
RRM2	0.558034	yes	7.24343e-36
RTN4	-0.388455	yes	0.00212415
S100A16	-1.20731	yes	3.19546e-05
SACS	0.447446	yes	9.23551e-13
SCD5	-1.47025	yes	0.00352907
SDC4	-1.63166	yes	3.03893e-15
SEC24D	-0.550553	yes	3.5855e-08
SH3BP4	-0.869331	yes	4.22166e-08
SH3BP5	-1.39917	yes	0.0348171
SKA1	0.808822	yes	8.05339e-53
SKA3	0.87136	yes	2.5246e-53
SLC16A9	-2.12754	yes	0.0488414
SLC22A18	-0.543697	yes	5.46874e-05
SLITRK5	-1.00599	yes	3.17308e-06
SMARCB1	-6.71555	yes	0.000293642
SNHG1	0.53224	yes	2.03725e-13
SNHG3	0.48472	yes	4.53353e-20
SNRPA	0.388174	yes	4.02806e-38
SOX13	-1.26127	yes	1.40588e-20
SPAG5	0.623076	yes	1.35023e-25
SPATA13	-0.644627	yes	6.2908e-13
SPECC1	-0.838479	yes	0.0168199
SPTLC2	-0.433288	yes	2.39673e-05
SRD5A3	0.543814	yes	2.88463e-05
SSBP2	-0.727242	yes	9.01497e-13
STARD10	-0.77847	yes	1.56673e-11
STIL	0.522892	yes	1.44471e-28
STK17A	-0.933586	yes	0.0161429
STX3	-0.68476	yes	1.5151e-07
SYNE2	-0.811717	yes	2.82117e-07
SYNJ2	-0.650646	yes	0.0962748
SYNPO	-2.00246	yes	0.000498608
TACC3	0.51628	yes	6.32867e-28
TAGLN2	-1.08399	yes	0.0606863
TANC1	-0.740067	yes	9.37571e-07
TBC1D1	-0.654361	yes	7.49331e-12
TGM2	-3.06377	yes	6.90454e-05
TIAM1	-0.605602	yes	0.0735059
TMEM158	-1.00046	yes	0.0780281
TMEM52	1.02813	yes	1.49001e-09
TNC	-2.01217	yes	4.12616e-05
TNNI3	0.744827	yes	6.56281e-42
TOP2A	0.624921	yes	2.18549e-63
TPX2	0.55245	yes	1.07622e-86
TRIP13	0.63243	yes	7.31084e-94
TSPAN14	-0.64236	yes	1.69332e-08
TSPAN15	-1.3072	yes	0.00234441
TTK	0.682089	yes	4.74162e-92
UBE2C	0.652155	yes	3.14722e-86
UBE2H	-0.38584	yes	1.52496e-05
UBE2S	0.429092	yes	2.6029e-32
UBL3	-0.541305	yes	1.80212e-15
VASN	-1.21526	yes	3.97148e-25
VSTM2L	-1.68191	yes	5.17158e-24
WDR62	0.675737	yes	4.12254e-30
WDR76	0.609542	yes	1.55883e-18
WDTC1	-0.277196	yes	3.63566e-21
XRCC2	0.787612	yes	2.93338e-67
ZMIZ1	-0.676104	yes	0.000534326
ZNF239	0.530746	yes	3.25161e-14
CTNNAL1	-0.930064
CLU	-0.741111
BCAR3	-1.24745
GBP2	-5.00178
CPA4	-3.35416
PAPSS2	-3.00496
THSD4	-2.85564
LOXL4	-2.74255
CEACAM1	-2.49639
MAMLD1	-2.30495
LTBP1	-2.26989
MMP2	-2.15677
ATP8B1	-2.06475
SRPX2	-1.88002
LGR4	-1.78597
SERPINE2	-1.71461
SPARC	-1.67513
GPR56	-1.60636
PREX1	-1.51524
CALCRL	-1.49552
EPS8	-1.45557
CDH3	-1.43856
CDKN2B	-1.42416
SULF2	-1.42042
PMP22	-1.40733
NDRG4	-1.40504
FSTL1	-1.39739
CHST11	-1.35691
MFGE8	-1.35435
SH3RF1	-1.34405
SHC2	-1.32339
GALNT10	-1.25851
LHFPL2	-1.23291
LIMA1	-1.22769
DAAM1	-1.21554
SEMA7A	-1.21254
MFSD6	-1.19963
IGFBP2	-1.19745
UBASH3B	-1.19688
PELI1	-1.16147
GPC6	-1.14964
IGFBP4	-1.14522
AFAP1	-1.13908
RAB3B	-1.13194
C15orf52	-1.12862
PGM2L1	-1.12861
GALNT7	-1.10133
PALLD	-1.09351
CNTNAP3	-1.08964
FBN1	-1.08939
CP	-1.06615
C10orf54	-1.02976
TLE1	-1.00466
TMEM65	-0.977422
CSF1	-0.969083
IL4R	-0.954357
CTSL2	-0.924485
PARP9	-0.922998
DST	-0.91831
CBLB	-0.912755
FLNA	-0.910447
BMP1	-0.892793
ALCAM	-0.886815
PLA2G4A	-0.883262
SPATS2L	-0.878889
FZD4	-0.87552
CTSB	-0.87516
HLA-B	-0.873694
CNTNAP3B	-0.868678
KIAA0494	-0.851118
CPD	-0.831949
NANOS1	-0.8135
TP53INP1	-0.805601
IFI6	-0.796945
ST5	-0.79242
MRC2	-0.788
CORO2A	-0.785437
SLC12A2	-0.784387
FGF2	-0.772875
ANXA2	-0.770186
NIPAL3	-0.748826
CAP2	-0.74703
ATP2B4	-0.744902
PDLIM7	-0.744004
GLCE	-0.74043
PARVA	-0.739756
ANTXR1	-0.739314
ACSS2	-0.731737
DENND5B	-0.728164
DTX3L	-0.725587
SEL1L3	-0.718168
CLIC4	-0.712121
TMOD3	-0.706352
MXRA8	-0.684688
EXT1	-0.682208
CDKN1A	-0.67798
B2M	-0.643824
IL6ST	-0.635719
PDIA5	-0.634773
ARHGAP10	-0.629545
WDFY2	-0.628934
ABCA1	-0.620148
PLS3	-0.616651
SH3D19	-0.610547
CNN3	-0.606398
C15orf39	-0.600404
PLCD3	-0.600155
SEC14L2	-0.596949
G6PD	-0.5905
IQGAP1	-0.588099
ACTN1	-0.578917
TRAK1	-0.574172
MOSPD1	-0.572608
REEP5	-0.572603
CARHSP1	-0.56931
P4HA2	-0.560234
ATP7B	-0.545774
DNAJC15	-0.544489
ITSN1	-0.527456
CALM1	-0.524782
SDC3	-0.524743
GPC1	-0.520761
SAMHD1	-0.519034
CHMP4B	-0.507455
LOC100861402	-0.501772
MGST3	-0.500361
SMURF2	-0.500208
FAM65C	-0.494459
BACH1	-0.494301
RHOC	-0.491084
FER	-0.488786
CERS6	-0.477892
SETD7	-0.468818
HEATR5A	-0.466273
CHPF2	-0.46487
CKAP4	-0.46267
TULP4	-0.462323
ITGA5	-0.45711
ARSA	-0.453369
EDEM1	-0.451176
PTRF	-0.450572
ADAM9	-0.434346
HCFC1R1	-0.434116
ANKRD50	-0.433667
TSPAN3	-0.432694
EHBP1	-0.418742
OPTN	-0.416971
ARL6IP5	-0.416019
FAM13B	-0.414863
MKL2	-0.41427
MYL6	-0.406557
RALA	-0.382365
ILK	-0.379878
CYLD	-0.377791
C6orf62	-0.373528
TRIO	-0.373243
ZC3H7B	-0.351739
RHBDD2	-0.347358
CYTH3	-0.343743
RCN1	-0.340463
C10orf118	-0.336794
TTYH3	-0.336384
RIOK3	-0.329472
LUZP1	-0.324072
MAGED1	-0.323969
ERGIC1	-0.32272
FAM127A	-0.322088
SIK3	-0.318543
GABARAP	-0.314158
TPGS2	-0.314115
YWHAZ	-0.314046
OAZ1	-0.312578
ARPC5	-0.30942
CTNNB1	-0.304379
ZNF609	-0.303642
KDM5B	-0.292954
KDM4B	-0.2917
CTTNBP2NL	-0.2855
SEC22B	-0.230602
MED1	0.219858
BAZ1B	0.232185
POGK	0.239114
FAM208B	0.249766
MANF	0.256115
SMCR8	0.269671
LRRC58	0.270034
RRN3	0.28447
ADNP2	0.285118
PTP4A1	0.286478
NAA15	0.28671
TCERG1	0.287856
ZNF518B	0.291805
PNN	0.294864
WBSCR22	0.295903
GTPBP4	0.297486
WDR3	0.299139
NOL11	0.304855
VPS4A	0.308086
PCF11	0.310402
DPAGT1	0.310687
SDAD1	0.312636
ASF1A	0.313013
ADCY3	0.313494
URB1	0.317063
FADS1	0.320742
CCDC47	0.321147
C1orf109	0.323337
NUPL1	0.330004
PCNT	0.33243
DDX55	0.334685
AHCTF1	0.339877
ZFP30	0.340915
NOP58	0.343657
DDX51	0.343874
NUP107	0.345592
ORC3	0.348455
CD320	0.350375
DNAJA3	0.350598
CASP8AP2	0.361573
WRN	0.363376
ABHD15	0.366277
SEPHS1	0.36725
POLRMT	0.370225
PIGU	0.375527
PDCD11	0.379504
SRXN1	0.382492
NUP153	0.387052
PRPF4	0.387291
SDCCAG3	0.388417
NCAPD3	0.410587
TMEM48	0.416925
MAK16	0.422217
TIGD1	0.427595
DCK	0.430924
ZNF569	0.431017
TEAD4	0.4338
NUP85	0.444568
NOP2	0.450932
EPOR	0.454927
SEC11C	0.457722
C15orf23	0.464265
REEP4	0.471193
TIPIN	0.479277
TSPYL2	0.495338
POLD3	0.497955
HCN3	0.4999
ODF2	0.503907
ZNF354B	0.506058
ARHGAP19	0.510772
MMS22L	0.518031
KIF22	0.519308
ZNF367	0.521699
GCLM	0.527317
PER3	0.534601
FANCG	0.540137
PRX	0.544661
AVPI1	0.54726
DDX11	0.555042
PPP1R3E	0.582568
BAI2	0.584525
SGOL2	0.590049
BRI3BP	0.640325
SAPCD2	0.648278
TMEM194A	0.661394
NQO2	0.683132
HMOX1	0.718152
SLC29A1	0.718809
TMEM121	0.824434
SH2D5	0.925978
NRARP	1.03779
