# Supplementary material for: Renal medullary carcinomas depend upon SMARCB1 loss and are sensitive to proteasome inhibition
Source: eLife. 2019 Mar 12;8:e44161. doi: 10.7554/eLife.44161 (PMC6436895; doi:10.7554/eLife.44161)
Supplement: Supplementary file 12. [file elife-44161-supp12.xlsx]

## Sheet: 12 sgRNA sequences
Supp Table 12: sgRNA sequences
Target sgRNA sequences	Name
AATTGTCTTGTCCCTATCGA	pXPR_BRD003 luciferase
CGGCTCAGCTCCTTTACGGG	pXPR_BRD003 UBE2C guide 1
GGGCGTGAGGAACTTCACTG	pXPR_BRD003 UBE2C guide 4
GTCTACTACGTGGACAGTGA	pXPR_BRD003 PSMB5 guide 1
CGTGAAGGGAACCGGATTTC	pXPR_BRD003 PSMB5 guide 4
